# Supplementary material for: In silico Identification of the Indispensable Quorum Sensing Proteins of Multidrug Resistant Proteus mirabilis
Source: Front Cell Infect Microbiol. 2018 Aug 7;8:269. doi: 10.3389/fcimb.2018.00269 (PMC6090301; doi:10.3389/fcimb.2018.00269)
Supplement: Supplementary file 1 [file Data_Sheet_1.XLSX]

## Sheet: Legend_Sheet
	Supplementary Data 1:	The proteins involved in finding the interactors for the AIPS, AIPL,QSPO, QSPH, QSPV and GPIN.

## Sheet: AIPS
AIPS_Proteins	String_Identifier	Source
PMI0028	PMI0028	MetaCyc
thiI	PMI0097	MetaCyc
apt	PMI0138	MetaCyc
hpt	PMI0160	MetaCyc
btuF	PMI0213	MetaCyc
mtnN	PMI0214	MetaCyc
dgt	PMI0215	MetaCyc
PMI0235	PMI0235	MetaCyc
PMI0336	PMI0336	MetaCyc
luxS	PMI0379	MetaCyc
PMI0626	PMI0626	MetaCyc
metG	PMI0646	MetaCyc
rlmL	PMI0774	MetaCyc
fabD	PMI0860	MetaCyc
PMI1275	PMI1275	MetaCyc
dadB	PMI1508	MetaCyc
PMI1774	PMI1774	MetaCyc
fabB	PMI1795	MetaCyc
mnmC	PMI1796	MetaCyc
cysK	PMI1827	MetaCyc
gcvP	PMI2019	MetaCyc
PMI2263	PMI2263	MetaCyc
PMI2726	PMI2726	MetaCyc
alr	PMI2742	MetaCyc
metH	PMI2758	MetaCyc
PMI2902	PMI2902	MetaCyc
metB	PMI3223	MetaCyc
birA	PMI3249	MetaCyc
PMI3524	PMI3524	MetaCyc
metE	PMI3529	MetaCyc
fadH	PMI3702	MetaCyc

## Sheet: AIPL
AIPL_Proteins	String_Identifier	Source
thrA	PMI0001	STRING
thrB	PMI0002	STRING
PMI0028	PMI0028	MetaCyc
thiI	PMI0097	MetaCyc
tig	PMI0114	STRING
mtnN	PMI0214	MetaCyc
PMI0235	PMI0235	MetaCyc
trmB	PMI0327	STRING
gshA	PMI0378	STRING
luxS	PMI0379	MetaCyc
PMI0626	PMI0626	MetaCyc
metG	PMI0646	MetaCyc
PMI1234	PMI1234	STRING
PMI1248	PMI1248	STRING
PMI1275	PMI1275	MetaCyc
dadA	PMI1509	STRING
fliA	PMI1618	STRING
mnmC	PMI1796	MetaCyc
cysK	PMI1827	MetaCyc
cysM	PMI1831	STRING
iscS	PMI1860	STRING
lpdA	PMI2044	STRING
metK	PMI2095	STRING
PMI2226	PMI2226	STRING
rpoS	PMI2236	STRING
mdeA	PMI2254	STRING
PMI2726	PMI2726	MetaCyc
metH	PMI2758	MetaCyc
hemE	PMI2774	STRING
thiE	PMI2778	STRING
polA	PMI2826	STRING
gor	PMI2835	STRING
metB	PMI3223	MetaCyc
metL	PMI3224	STRING
sthA	PMI3242	STRING
trmA	PMI3245	STRING
birA	PMI3249	MetaCyc
ilvA	PMI3303	STRING
hfq	PMI3365	STRING
metE	PMI3529	MetaCyc
PMI3678	PMI3678	STRING
fadH	PMI3702	MetaCyc

## Sheet: QSPO
QSPO_Proteins	String_Identifier	Source
yajC	PMI0077	KEGG
ribD	PMI0081	KEGG
luxS	PMI0379	KEGG
kdpE	PMI1226	KEGG
kdpD	PMI1227	KEGG
ribA	PMI1317	KEGG
trpE	PMI1343	KEGG
PMI1344	PMI1344	KEGG
PMI1345	PMI1345	KEGG
trpC	PMI1346	KEGG
mppA	PMI1367	KEGG
gadC	PMI1406	KEGG
gadB	PMI1407	KEGG
pabB	PMI1605	KEGG
flhC	PMI1671	KEGG
flhD	PMI1672	KEGG
rssA	PMI1697	KEGG
lepB	PMI1889	KEGG
PMI2707	PMI2707	KEGG
PMI2708	PMI2708	KEGG
crp	PMI2820	KEGG
pabA	PMI2822	KEGG
oxaA	PMI3128	KEGG
hfq	PMI3365	KEGG

## Sheet: QSPH
QSPH_Proteins	String_Identifier	Source
yajC	PMI0077	KEGG
ribD	PMI0081	KEGG
mtnN	PMI0214	KEGG
luxS	PMI0379	KEGG
ffh	PMI0382	KEGG
aroF	PMI0387	KEGG
aroG	PMI0589	KEGG
kdpE	PMI1226	KEGG
kdpD	PMI1227	KEGG
ribA	PMI1317	KEGG
trpE	PMI1343	KEGG
PMI1344	PMI1344	KEGG
PMI1345	PMI1345	KEGG
mppA	PMI1367	KEGG
gadC	PMI1406	KEGG
gadB	PMI1407	KEGG
PMI1423	PMI1423	KEGG
oppF	PMI1471	KEGG
oppD	PMI1472	KEGG
oppC	PMI1473	KEGG
oppB	PMI1474	KEGG
oppA	PMI1475	KEGG
oppA2	PMI1476	KEGG
pabB	PMI1605	KEGG
flhC	PMI1671	KEGG
flhD	PMI1672	KEGG
lepB	PMI1889	KEGG
secA	PMI2061	KEGG
yntE	PMI2512	KEGG
yntD	PMI2513	KEGG
yntC	PMI2514	KEGG
yntB	PMI2515	KEGG
yntA	PMI2516	KEGG
secE	PMI2791	KEGG
crp	PMI2820	KEGG
pabA	PMI2822	KEGG
oxaA	PMI3128	KEGG
secB	PMI3183	KEGG
secY	PMI3275	KEGG
hfq	PMI3365	KEGG
secG	PMI3415	KEGG
ftsY	PMI3605	KEGG

## Sheet: QSPV
QSPV_Proteins	String_Identifier	Source
fliF	PMI0006	Schaffer and Pearson, 2015/UniProt
fliG	PMI0117	Schaffer and Pearson, 2015/UniProt
fliL	PMI0271	Schaffer and Pearson, 2015/UniProt
fliM	PMI0377	Schaffer and Pearson, 2015/UniProt
fliP	PMI0565	Schaffer and Pearson, 2015/UniProt
fliQ	PMI0568	Schaffer and Pearson, 2015/UniProt
flgH	PMI0655	Schaffer and Pearson, 2015/UniProt
flgE	PMI0665	Schaffer and Pearson, 2015/UniProt
flgB	PMI0696	Schaffer and Pearson, 2015/UniProt
flgN	PMI0711	Schaffer and Pearson, 2015/UniProt
flhA	PMI0876	Schaffer and Pearson, 2015/UniProt
flgK	PMI1151	Schaffer and Pearson, 2015/UniProt
flgL	PMI1209	Schaffer and Pearson, 2015/UniProt
cheW	PMI1296	Schaffer and Pearson, 2015/UniProt
lon	PMI1474	Schaffer and Pearson, 2015/UniProt
lrp	PMI1490	Schaffer and Pearson, 2015/UniProt
rsbA	PMI1556	Schaffer and Pearson, 2015/UniProt
umoA	PMI1630	Schaffer and Pearson, 2015/UniProt
umoB	PMI1631	Schaffer and Pearson, 2015/UniProt
umoD	PMI1636	Schaffer and Pearson, 2015/UniProt
disA	PMI1637	Schaffer and Pearson, 2015/UniProt
rfaD	PMI1640	Schaffer and Pearson, 2015/UniProt
galU	PMI1641	Schaffer and Pearson, 2015/UniProt
ugd	PMI1644	Schaffer and Pearson, 2015/UniProt
wzz	PMI1645	Schaffer and Pearson, 2015/UniProt
cyaA	PMI1648	Schaffer and Pearson, 2015/UniProt
aceE	PMI1651	Schaffer and Pearson, 2015/UniProt
sdhC	PMI1654	Schaffer and Pearson, 2015/UniProt
fumC	PMI1657	Schaffer and Pearson, 2015/UniProt
sdhB	PMI1659	Schaffer and Pearson, 2015/UniProt
gnd	PMI1667	Schaffer and Pearson, 2015/UniProt
talB	PMI1729	Schaffer and Pearson, 2015/UniProt
pfkA	PMI1764	Schaffer and Pearson, 2015/UniProt
tpiA	PMI2046	Schaffer and Pearson, 2015/UniProt
serC	PMI2093	Schaffer and Pearson, 2015/UniProt
cysJ	PMI2182	Schaffer and Pearson, 2015/UniProt
dppA	PMI2250	Schaffer and Pearson, 2015/UniProt
oppB	PMI2332	Schaffer and Pearson, 2015/UniProt
glnA	PMI2334	Schaffer and Pearson, 2015/UniProt
hisG	PMI2342	Schaffer and Pearson, 2015/UniProt
gidA	PMI2345	Schaffer and Pearson, 2015/UniProt
pepQ	PMI2605	Schaffer and Pearson, 2015/UniProt
dapE	PMI2828	Schaffer and Pearson, 2015/UniProt
cpsF	PMI2847	Schaffer and Pearson, 2015/UniProt
ppaA	PMI2882	Schaffer and Pearson, 2015/UniProt
znuC	PMI3018	Schaffer and Pearson, 2015/UniProt
nrpG	PMI3021	Schaffer and Pearson, 2015/UniProt
hemY	PMI3055	Schaffer and Pearson, 2015/UniProt
speB	PMI3115	Schaffer and Pearson, 2015/UniProt
dsbA	PMI3176	Schaffer and Pearson, 2015/UniProt
surA	PMI3189	Schaffer and Pearson, 2015/UniProt
mrcA	PMI3190	Schaffer and Pearson, 2015/UniProt
parE	PMI3203	Schaffer and Pearson, 2015/UniProt
sufI	PMI3205	Schaffer and Pearson, 2015/UniProt
hexA	PMI3329	Schaffer and Pearson, 2015/UniProt
rsmA	PMI3333	Schaffer and Pearson, 2015/UniProt
csrA	PMI3551	Schaffer and Pearson, 2015/UniProt
mrpJ	PMI3600	Schaffer and Pearson, 2015/UniProt

## Sheet: GPIN
GPIN_Proteins	String_Identifier	Source
thrA	PMI0001	STRING
thrB	PMI0002	STRING
thrC	PMI0003	STRING
PMI0004	PMI0004	STRING
PMI0005	PMI0005	STRING
tal	PMI0006	STRING
PMI0007	PMI0007	STRING
mog	PMI0008	STRING
dnaK	PMI0009	STRING
dnaJ	PMI0010	STRING
nhaA	PMI0011	STRING
nhaR	PMI0012	STRING
rpsT	PMI0013	STRING
ribF	PMI0014	STRING
ileS	PMI0015	STRING
lspA	PMI0016	STRING
fkpB	PMI0017	STRING
ispH	PMI0018	STRING
dapB	PMI0019	STRING
carA	PMI0020	STRING
carB	PMI0021	STRING
PMI0023	PMI0023	STRING
dkgA	PMI0024	STRING
PMI0025	PMI0025	STRING
PMI0026	PMI0026	STRING
PMI0027	PMI0027	STRING
PMI0028	PMI0028	STRING
exbB	PMI0029	STRING
exbD	PMI0030	STRING
hyb0	PMI0031	STRING
hybA	PMI0032	STRING
hybB	PMI0033	STRING
hybC	PMI0034	STRING
hybD	PMI0035	STRING
hybE	PMI0036	STRING
hypB	PMI0037	STRING
hybG	PMI0038	STRING
hypD	PMI0039	STRING
hypE	PMI0040	STRING
PMI0041	PMI0041	STRING
PMI0042	PMI0042	STRING
rdgC	PMI0043	STRING
PMI0044	PMI0044	STRING
cpdB	PMI0045	STRING
PMI0046	PMI0046	STRING
PMI0047	PMI0047	STRING
PMI0048	PMI0048	STRING
sbcC	PMI0049	STRING
sbcD	PMI0050	STRING
phoB	PMI0051	STRING
phoR	PMI0052	STRING
brnQ	PMI0053	STRING
PMI0054	PMI0054	STRING
PMI0055	PMI0055	STRING
PMI0056	PMI0056	STRING
PMI0057	PMI0057	STRING
PMI0064	PMI0064	STRING
PMI0065	PMI0065	STRING
PMI0066	PMI0066	STRING
PMI0067	PMI0067	STRING
PMI0068	PMI0068	STRING
PMI0069	PMI0069	STRING
PMI0070	PMI0070	STRING
PMI0071	PMI0071	STRING
ggt	PMI0072	STRING
PMI0073	PMI0073	STRING
PMI0074	PMI0074	STRING
queA	PMI0075	STRING
tgt	PMI0076	STRING
yajC	PMI0077	STRING
secD	PMI0078	STRING
secF	PMI0079	STRING
nrdR	PMI0080	STRING
ribD	PMI0081	STRING
ribH	PMI0082	STRING
nusB	PMI0083	STRING
thiL	PMI0084	STRING
phnA	PMI0085	STRING
PMI0087	PMI0087	STRING
rbsR	PMI0088	STRING
PMI0089	PMI0089	STRING
rbsB	PMI0090	STRING
rbsC	PMI0091	STRING
rbsA	PMI0092	STRING
rbsD	PMI0093	STRING
dxs	PMI0094	STRING
ispA	PMI0095	STRING
xseB	PMI0096	STRING
thiI	PMI0097	STRING
PMI0099	PMI0099	STRING
PMI0100	PMI0100	STRING
thiJ	PMI0101	STRING
panE	PMI0102	STRING
PMI0103	PMI0103	STRING
PMI0104	PMI0104	STRING
cyoE	PMI0105	STRING
cyoD	PMI0105A	STRING
cyoC	PMI0106	STRING
cyoB	PMI0107	STRING
cyoA	PMI0108	STRING
PMI0109	PMI0109	STRING
dbpA	PMI0110	STRING
ampG	PMI0111	STRING
PMI0112	PMI0112	STRING
bolA	PMI0113	STRING
tig	PMI0114	STRING
clpP	PMI0115	STRING
clpX	PMI0116	STRING
lon	PMI0117	STRING
hupB	PMI0118	STRING
ppiD	PMI0119	STRING
PMI0120	PMI0120	STRING
PMI0121	PMI0121	STRING
queC	PMI0122	STRING
PMI0123	PMI0123	STRING
mdlA	PMI0124	STRING
mdlB	PMI0125	STRING
glnK	PMI0126	STRING
amtB	PMI0127	STRING
tesB	PMI0128	STRING
PMI0129	PMI0129	STRING
PMI0130	PMI0130	STRING
acrB	PMI0131	STRING
acrA	PMI0132	STRING
acrR	PMI0133	STRING
PMI0134	PMI0134	STRING
kefA	PMI0135	STRING
PMI0136	PMI0136	STRING
priC	PMI0137	STRING
apt	PMI0138	STRING
dnaX	PMI0139	STRING
PMI0140	PMI0140	STRING
recR	PMI0141	STRING
cstA	PMI0142	STRING
PMI0143	PMI0143	STRING
PMI0144	PMI0144	STRING
PMI0145	PMI0145	STRING
PMI0146	PMI0146	STRING
PMI0147	PMI0147	STRING
PMI0149	PMI0149	STRING
PMI0150	PMI0150	STRING
PMI0151	PMI0151	STRING
PMI0152	PMI0152	STRING
PMI0153	PMI0153	STRING
PMI0154	PMI0154	STRING
PMI0155	PMI0155	STRING
PMI0156	PMI0156	STRING
PMI0157	PMI0157	STRING
PMI0158	PMI0158	STRING
cueO	PMI0159	STRING
hpt	PMI0160	STRING
can	PMI0161	STRING
PMI0162	PMI0162	STRING
PMI0163	PMI0163	STRING
PMI0164	PMI0164	STRING
PMI0165	PMI0165	STRING
PMI0166	PMI0166	STRING
PMI0167	PMI0167	STRING
PMI0168	PMI0168	STRING
PMI0169	PMI0169	STRING
PMI0170	PMI0170	STRING
PMI0171	PMI0171	STRING
PMI0172	PMI0172	STRING
PMI0173	PMI0173	STRING
PMI0174	PMI0174	STRING
PMI0175	PMI0175	STRING
PMI0176	PMI0176	STRING
PMI0178	PMI0178	STRING
PMI0179	PMI0179	STRING
PMI0180	PMI0180	STRING
PMI0181	PMI0181	STRING
PMI0182	PMI0182	STRING
gsp	PMI0183	STRING
dsdC	PMI0184	STRING
dsdX	PMI0186	STRING
dsdA	PMI0187	STRING
afuC	PMI0188	STRING
afuB	PMI0189	STRING
afuA	PMI0190	STRING
PMI0191	PMI0191	STRING
PMI0192	PMI0192	STRING
PMI0193	PMI0193	STRING
panD	PMI0194	STRING
panC	PMI0195	STRING
panB	PMI0196	STRING
folK	PMI0197	STRING
pcnB	PMI0198	STRING
PMI0199	PMI0199	STRING
dksA	PMI0200	STRING
sfsA	PMI0202	STRING
hrpB	PMI0203	STRING
mrcB	PMI0204	STRING
hemL	PMI0205	STRING
erpA	PMI0206	STRING
PMI0207	PMI0207	STRING
PMI0208	PMI0208	STRING
PMI0209	PMI0209	STRING
PMI0210	PMI0210	STRING
PMI0211	PMI0211	STRING
PMI0212	PMI0212	STRING
btuF	PMI0213	STRING
mtnN	PMI0214	STRING
dgt	PMI0215	STRING
rlmD	PMI0216	STRING
relA	PMI0217	STRING
mazG	PMI0218	STRING
PMI0219	PMI0219	STRING
pyrG	PMI0220	STRING
eno	PMI0221	STRING
PMI0222	PMI0222	STRING
PMI0223	PMI0223	STRING
mltD	PMI0224	STRING
gloB	PMI0225	STRING
PMI0226	PMI0226	STRING
rnhA	PMI0227	STRING
dnaQ	PMI0228	STRING
PMI0229	PMI0229	STRING
PMI0230	PMI0230	STRING
PMI0231	PMI0231	STRING
PMI0232	PMI0232	STRING
PMI0233	PMI0233	STRING
PMI0234	PMI0234	STRING
PMI0235	PMI0235	STRING
PMI0236	PMI0236	STRING
PMI0237	PMI0237	STRING
PMI0238	PMI0238	STRING
PMI0239	PMI0239	STRING
tktA	PMI0240	STRING
epd	PMI0241	STRING
pgk	PMI0242	STRING
fbaA	PMI0243	STRING
PMI0244	PMI0244	STRING
dtpB	PMI0245	STRING
hpaC	PMI0246	STRING
PMI0247	PMI0247	STRING
hpcR	PMI0248	STRING
betU	PMI0249	STRING
PMI0250	PMI0250	STRING
PMI0251	PMI0251	STRING
rbn	PMI0252	STRING
PMI0253	PMI0253	STRING
PMI0254	PMI0254	STRING
PMI0255	PMI0255	STRING
PMI0257	PMI0257	STRING
PMI0258	PMI0258	STRING
PMI0259	PMI0259	STRING
PMI0260	PMI0260	STRING
PMI0261	PMI0261	STRING
mrpI	PMI0262	STRING
mrpA	PMI0263	STRING
mrpB	PMI0264	STRING
mrpC	PMI0265	STRING
mrpD	PMI0266	STRING
mrpE	PMI0267	STRING
mrpF	PMI0268	STRING
mrpG	PMI0269	STRING
mrpH	PMI0270	STRING
mrpJ	PMI0271	STRING
mtrF	PMI0272	STRING
PMI0273	PMI0273	STRING
PMI0274	PMI0274	STRING
arnT1	PMI0275	STRING
PMI0276	PMI0276	STRING
PMI0277	PMI0277	STRING
PMI0278	PMI0278	STRING
zapA	PMI0279	STRING
PMI0281	PMI0281	STRING
PMI0282	PMI0282	STRING
PMI0283	PMI0283	STRING
PMI0284	PMI0284	STRING
PMI0285	PMI0285	STRING
PMI0287	PMI0287	STRING
rafY	PMI0288	STRING
pgmB	PMI0289	STRING
PMI0290	PMI0290	STRING
treB	PMI0291	STRING
treR	PMI0293	STRING
PMI0294	PMI0294	STRING
PMI0295	PMI0295	STRING
PMI0296	PMI0296	STRING
PMI0297	PMI0297	STRING
PMI0298	PMI0298	STRING
PMI0299	PMI0299	STRING
PMI0300	PMI0300	STRING
PMI0301	PMI0301	STRING
PMI0302	PMI0302	STRING
PMI0303	PMI0303	STRING
PMI0304	PMI0304	STRING
PMI0305	PMI0305	STRING
potE	PMI0306	STRING
speF	PMI0307	STRING
PMI0312	PMI0312	STRING
PMI0316	PMI0316	STRING
PMI0317	PMI0317	STRING
PMI0318	PMI0318	STRING
PMI0319	PMI0319	STRING
PMI0320	PMI0320	STRING
PMI0321	PMI0321	STRING
PMI0322	PMI0322	STRING
mltC	PMI0324	STRING
PMI0325	PMI0325	STRING
mutY	PMI0326	STRING
trmB	PMI0327	STRING
PMI0328	PMI0328	STRING
glsA	PMI0329	STRING
PMI0330	PMI0330	STRING
PMI0331	PMI0331	STRING
yggW	PMI0332	STRING
PMI0333	PMI0333	STRING
PMI0334	PMI0334	STRING
proC	PMI0335	STRING
PMI0336	PMI0336	STRING
PMI0337	PMI0337	STRING
yqgF	PMI0338	STRING
PMI0339	PMI0339	STRING
gshB	PMI0340	STRING
PMI0341	PMI0341	STRING
PMI0342	PMI0342	STRING
PMI0343	PMI0343	STRING
PMI0344	PMI0344	STRING
PMI0345	PMI0345	STRING
lysR	PMI0346	STRING
lysA	PMI0347	STRING
fadE	PMI0348	STRING
gmhA	PMI0349	STRING
PMI0350	PMI0350	STRING
PMI0351	PMI0351	STRING
nqrA	PMI0352	STRING
nqrB	PMI0353	STRING
nqrC	PMI0354	STRING
nqrD	PMI0355	STRING
nqrE	PMI0356	STRING
nqrF	PMI0357	STRING
apbE	PMI0358	STRING
PMI0359	PMI0359	STRING
PMI0360	PMI0360	STRING
PMI0361	PMI0361	STRING
dinB	PMI0362	STRING
PMI0363	PMI0363	STRING
pepD	PMI0364	STRING
gpt	PMI0366	STRING
yafA	PMI0367	STRING
crl	PMI0368	STRING
proB	PMI0369	STRING
proA	PMI0370	STRING
aroL	PMI0371	STRING
aas	PMI0372	STRING
PMI0373	PMI0373	STRING
PMI0374	PMI0374	STRING
recA	PMI0375	STRING
alaS	PMI0376	STRING
csrA	PMI0377	STRING
gshA	PMI0378	STRING
luxS	PMI0379	STRING
PMI0380	PMI0380	STRING
PMI0381	PMI0381	STRING
ffh	PMI0382	STRING
rpsP	PMI0383	STRING
rimM	PMI0384	STRING
trmD	PMI0385	STRING
rplS	PMI0386	STRING
aroF	PMI0387	STRING
tyrA	PMI0388	STRING
dcuB	PMI0389	STRING
pheA	PMI0390	STRING
PMI0391	PMI0391	STRING
bamD	PMI0392	STRING
rluD	PMI0393	STRING
PMI0394	PMI0394	STRING
clpB	PMI0395	STRING
PMI0396	PMI0396	STRING
pssA	PMI0397	STRING
PMI0398	PMI0398	STRING
PMI0399	PMI0399	STRING
PMI0400	PMI0400	STRING
PMI0401	PMI0401	STRING
emrB	PMI0402	STRING
emrA	PMI0403	STRING
PMI0404	PMI0404	STRING
PMI0405	PMI0405	STRING
PMI0406	PMI0406	STRING
emrR	PMI0407	STRING
PMI0408	PMI0408	STRING
PMI0409	PMI0409	STRING
proX	PMI0410	STRING
proW	PMI0411	STRING
proV	PMI0412	STRING
nrdF	PMI0413	STRING
nrdE	PMI0414	STRING
nrdI	PMI0415	STRING
nrdH	PMI0416	STRING
ogt	PMI0417	STRING
cspE	PMI0418	STRING
crcB	PMI0419	STRING
lipA	PMI0420	STRING
lipB	PMI0421	STRING
PMI0422	PMI0422	STRING
dacA	PMI0423	STRING
rlpA	PMI0424	STRING
rodA	PMI0425	STRING
pbpA	PMI0426	STRING
rlmH	PMI0427	STRING
rsfS	PMI0428	STRING
PMI0429	PMI0429	STRING
nadD	PMI0430	STRING
holA	PMI0431	STRING
lptE	PMI0432	STRING
leuS	PMI0433	STRING
gltL	PMI0434	STRING
gltK	PMI0435	STRING
gltJ	PMI0436	STRING
gltI	PMI0437	STRING
PMI0438	PMI0438	STRING
PMI0439	PMI0439	STRING
PMI0440	PMI0440	STRING
PMI0441	PMI0441	STRING
PMI0442	PMI0442	STRING
lnt	PMI0443	STRING
corC	PMI0444	STRING
ybeY	PMI0445	STRING
PMI0446	PMI0446	STRING
miaB	PMI0447	STRING
ubiF	PMI0448	STRING
PMI0449	PMI0449	STRING
adhC	PMI0450	STRING
PMI0451	PMI0451	STRING
nagC	PMI0452	STRING
nagA	PMI0453	STRING
nagB	PMI0454	STRING
nagE	PMI0455	STRING
PMI0456	PMI0456	STRING
PMI0456A	PMI0456A	STRING
PMI0457	PMI0457	STRING
PMI0458	PMI0458	STRING
PMI0459	PMI0459	STRING
PMI0460	PMI0460	STRING
PMI0461	PMI0461	STRING
PMI0462	PMI0462	STRING
PMI0463	PMI0463	STRING
PMI0464	PMI0464	STRING
recT	PMI0467	STRING
PMI0468	PMI0468	STRING
PMI0469	PMI0469	STRING
PMI0470	PMI0470	STRING
PMI0471	PMI0471	STRING
PMI0472	PMI0472	STRING
PMI0473	PMI0473	STRING
PMI0474	PMI0474	STRING
PMI0475	PMI0475	STRING
nun	PMI0476	STRING
PMI0477	PMI0477	STRING
PMI0478	PMI0478	STRING
ci	PMI0479	STRING
PMI0480	PMI0480	STRING
PMI0481	PMI0481	STRING
PMI0482	PMI0482	STRING
PMI0483	PMI0483	STRING
PMI0484	PMI0484	STRING
PMI0485	PMI0485	STRING
PMI0486	PMI0486	STRING
PMI0487	PMI0487	STRING
PMI0488	PMI0488	STRING
PMI0489	PMI0489	STRING
PMI0490	PMI0490	STRING
PMI0491	PMI0491	STRING
PMI0492	PMI0492	STRING
PMI0493	PMI0493	STRING
PMI0494	PMI0494	STRING
PMI0495	PMI0495	STRING
PMI0496	PMI0496	STRING
PMI0497	PMI0497	STRING
PMI0498	PMI0498	STRING
PMI0499	PMI0499	STRING
PMI0500	PMI0500	STRING
PMI0501	PMI0501	STRING
PMI0503	PMI0503	STRING
PMI0504	PMI0504	STRING
PMI0505	PMI0505	STRING
PMI0506	PMI0506	STRING
PMI0507	PMI0507	STRING
PMI0508	PMI0508	STRING
PMI0509	PMI0509	STRING
PMI0510	PMI0510	STRING
PMI0511	PMI0511	STRING
ant	PMI0512	STRING
PMI0513	PMI0513	STRING
mnt	PMI0514	STRING
EP0005	PMI0515	STRING
PMI0516	PMI0516	STRING
PMI0517	PMI0517	STRING
PMI0518	PMI0518	STRING
PMI0519	PMI0519	STRING
PMI0520	PMI0520	STRING
PMI0521	PMI0521	STRING
PMI0522	PMI0522	STRING
PMI0523	PMI0523	STRING
PMI0524	PMI0524	STRING
PMI0525	PMI0525	STRING
PMI0526	PMI0526	STRING
PMI0527	PMI0527	STRING
PMI0528	PMI0528	STRING
PMI0529	PMI0529	STRING
PMI0530	PMI0530	STRING
PMI0532	PMI0532	STRING
PMI0533	PMI0533	STRING
PMI0534	PMI0534	STRING
PMI0535	PMI0535	STRING
uca	PMI0536	STRING
PMI0537	PMI0537	STRING
holE1	PMI0538	STRING
glnS	PMI0539	STRING
PMI0540	PMI0540	STRING
PMI0542	PMI0542	STRING
fur	PMI0543	STRING
fldA	PMI0544	STRING
PMI0545	PMI0545	STRING
PMI0546	PMI0546	STRING
seqA	PMI0547	STRING
pgm	PMI0548	STRING
PMI0549	PMI0549	STRING
PMI0550	PMI0550	STRING
PMI0551	PMI0551	STRING
PMI0552	PMI0552	STRING
PMI0553	PMI0553	STRING
PMI0554	PMI0554	STRING
PMI0555	PMI0555	STRING
PMI0556	PMI0556	STRING
PMI0557	PMI0557	STRING
PMI0558	PMI0558	STRING
PMI0559	PMI0559	STRING
PMI0560	PMI0560	STRING
PMI0561	PMI0561	STRING
PMI0562	PMI0562	STRING
PMI0563	PMI0563	STRING
gltA	PMI0564	STRING
sdhC	PMI0565	STRING
sdhD	PMI0566	STRING
sdhA	PMI0567	STRING
sdhB	PMI0568	STRING
sucA	PMI0569	STRING
sucB	PMI0570	STRING
sucC	PMI0571	STRING
sucD	PMI0572	STRING
cydA	PMI0573	STRING
cydB	PMI0574	STRING
PMI0575	PMI0575	STRING
PMI0576	PMI0576	STRING
PMI0577	PMI0577	STRING
PMI0578	PMI0578	STRING
PMI0579	PMI0579	STRING
PMI0580	PMI0580	STRING
tolQ	PMI0581	STRING
tolR	PMI0582	STRING
tolA	PMI0583	STRING
tolB	PMI0584	STRING
pal	PMI0585	STRING
PMI0586	PMI0586	STRING
PMI0587	PMI0587	STRING
pnuC	PMI0588	STRING
aroG	PMI0589	STRING
gpmA	PMI0590	STRING
modF	PMI0591	STRING
PMI0592	PMI0592	STRING
PMI0593	PMI0593	STRING
PMI0594	PMI0594	STRING
modR	PMI0595	STRING
acrZ	PMI0596	STRING
modA	PMI0597	STRING
modB	PMI0598	STRING
modC	PMI0599	STRING
PMI0600	PMI0600	STRING
pgl	PMI0601	STRING
bioA	PMI0602	STRING
bioB	PMI0603	STRING
bioF	PMI0604	STRING
bioC	PMI0605	STRING
PMI0606	PMI0606	STRING
uvrB	PMI0607	STRING
PMI0608	PMI0608	STRING
PMI0609	PMI0609	STRING
moaA	PMI0610	STRING
moaC	PMI0611	STRING
moaD	PMI0612	STRING
moaE	PMI0613	STRING
PMI0614	PMI0614	STRING
PMI0615	PMI0615	STRING
PMI0616	PMI0616	STRING
PMI0617	PMI0617	STRING
PMI0618	PMI0618	STRING
PMI0619	PMI0619	STRING
rhlE	PMI0620	STRING
dusC	PMI0621	STRING
PMI0622	PMI0622	STRING
sseA	PMI0623	STRING
PMI0624	PMI0624	STRING
dcuD	PMI0625	STRING
PMI0626	PMI0626	STRING
PMI0627	PMI0627	STRING
PMI0628	PMI0628	STRING
PMI0629	PMI0629	STRING
dinG	PMI0630	STRING
dps	PMI0631	STRING
PMI0632	PMI0632	STRING
PMI0633	PMI0633	STRING
PMI0634	PMI0634	STRING
PMI0635	PMI0635	STRING
moeB	PMI0636	STRING
moeA	PMI0637	STRING
PMI0638	PMI0638	STRING
folE	PMI0639	STRING
PMI0640	PMI0640	STRING
sanA	PMI0641	STRING
maeA	PMI0642	STRING
cdd	PMI0643	STRING
PMI0644	PMI0644	STRING
PMI0645	PMI0645	STRING
metG	PMI0646	STRING
PMI0648	PMI0648	STRING
udk	PMI0649	STRING
dcd	PMI0650	STRING
asmA	PMI0651	STRING
dcuC	PMI0652	STRING
PMI0653	PMI0653	STRING
gnd	PMI0655	STRING
PMI0656	PMI0656	STRING
PMI0657	PMI0657	STRING
hisI	PMI0658	STRING
hisF	PMI0659	STRING
hisA	PMI0660	STRING
hisH	PMI0661	STRING
hisB	PMI0662	STRING
hisC	PMI0663	STRING
hisD	PMI0664	STRING
hisG	PMI0665	STRING
PMI0666	PMI0666	STRING
PMI0667	PMI0667	STRING
PMI0668	PMI0668	STRING
dacC	PMI0669	STRING
fhs	PMI0670	STRING
sdaB	PMI0671	STRING
sdaC	PMI0672	STRING
PMI0673	PMI0673	STRING
PMI0674	PMI0674	STRING
grxA	PMI0675	STRING
PMI0676	PMI0676	STRING
PMI0677	PMI0677	STRING
rlmC	PMI0678	STRING
artM	PMI0679	STRING
artQ	PMI0680	STRING
artI	PMI0681	STRING
artP	PMI0682	STRING
PMI0683	PMI0683	STRING
PMI0684	PMI0684	STRING
PMI0685	PMI0685	STRING
macA	PMI0686	STRING
macB	PMI0687	STRING
cspD	PMI0688	STRING
clpS	PMI0689	STRING
clpA	PMI0690	STRING
infA	PMI0691	STRING
aat	PMI0692	STRING
cydC	PMI0693	STRING
cydD	PMI0694	STRING
trxB	PMI0695	STRING
lrp	PMI0696	STRING
ftsK	PMI0697	STRING
lolA	PMI0698	STRING
PMI0699	PMI0699	STRING
serS	PMI0700	STRING
allD	PMI0702	STRING
PMI0703	PMI0703	STRING
pflA	PMI0704	STRING
pflB	PMI0705	STRING
focA	PMI0706	STRING
PMI0707	PMI0707	STRING
ansB	PMI0708	STRING
PMI0709	PMI0709	STRING
PMI0710	PMI0710	STRING
serC	PMI0711	STRING
aroA	PMI0713	STRING
cmk	PMI0714	STRING
rpsA	PMI0715	STRING
himD	PMI0716	STRING
PMI0717	PMI0717	STRING
msbA	PMI0718	STRING
lpxK	PMI0719	STRING
PMI0720	PMI0720	STRING
PMI0721	PMI0721	STRING
kdsB	PMI0722	STRING
PMI0723	PMI0723	STRING
smtA	PMI0724	STRING
mukF	PMI0725	STRING
mukE	PMI0726	STRING
mukB	PMI0727	STRING
cat	PMI0728	STRING
aphA	PMI0729	STRING
PMI0730	PMI0730	STRING
PMI0731	PMI0731	STRING
PMI0732	PMI0732	STRING
PMI0733	PMI0733	STRING
PMI0734	PMI0734	STRING
PMI0735	PMI0735	STRING
PMI0736	PMI0736	STRING
PMI0737	PMI0737	STRING
PMI0738	PMI0738	STRING
PMI0739	PMI0739	STRING
PMI0740	PMI0740	STRING
PMI0741	PMI0741	STRING
PMI0742	PMI0742	STRING
PMI0743	PMI0743	STRING
PMI0744	PMI0744	STRING
PMI0745	PMI0745	STRING
PMI0746	PMI0746	STRING
PMI0747	PMI0747	STRING
PMI0748	PMI0748	STRING
PMI0749	PMI0749	STRING
PMI0750	PMI0750	STRING
PMI0751	PMI0751	STRING
PMI0752	PMI0752	STRING
PMI0753	PMI0753	STRING
PMI0754	PMI0754	STRING
PMI0755	PMI0755	STRING
PMI0756	PMI0756	STRING
PMI0757	PMI0757	STRING
PMI0758	PMI0758	STRING
PMI0759	PMI0759	STRING
PMI0760	PMI0760	STRING
PMI0761	PMI0761	STRING
PMI0762	PMI0762	STRING
aspC	PMI0764	STRING
ompF	PMI0765	STRING
asnS	PMI0766	STRING
pncB	PMI0767	STRING
pepN	PMI0769	STRING
PMI0770	PMI0770	STRING
pyrD	PMI0771	STRING
PMI0772	PMI0772	STRING
PMI0773	PMI0773	STRING
rlmL	PMI0774	STRING
uup	PMI0775	STRING
pqiA	PMI0776	STRING
pqiB	PMI0777	STRING
PMI0778	PMI0778	STRING
rmf	PMI0781	STRING
fabA	PMI0782	STRING
PMI0783	PMI0783	STRING
matP	PMI0784	STRING
ompA	PMI0785	STRING
sulA	PMI0786	STRING
PMI0787	PMI0787	STRING
PMI0788	PMI0788	STRING
helD	PMI0789	STRING
mgsA	PMI0790	STRING
PMI0791	PMI0791	STRING
hspQ	PMI0792	STRING
PMI0793	PMI0793	STRING
PMI0794	PMI0794	STRING
PMI0795	PMI0795	STRING
PMI0797	PMI0797	STRING
PMI0798	PMI0798	STRING
cbpA	PMI0799	STRING
cbpM	PMI0800	STRING
PMI0801	PMI0801	STRING
dkgB	PMI0802	STRING
PMI0803	PMI0803	STRING
PMI0804	PMI0804	STRING
PMI0805	PMI0805	STRING
PMI0806	PMI0806	STRING
cspB	PMI0807	STRING
ddg	PMI0808	STRING
PMI0809	PMI0809	STRING
PMI0810	PMI0810	STRING
PMI0812	PMI0812	STRING
PMI0813	PMI0813	STRING
PMI0814	PMI0814	STRING
PMI0817	PMI0817	STRING
PMI0818	PMI0818	STRING
PMI0822	PMI0822	STRING
PMI0823	PMI0823	STRING
PMI0824	PMI0824	STRING
PMI0825	PMI0825	STRING
rplY	PMI0826	STRING
PMI0827	PMI0827	STRING
rsuA	PMI0828	STRING
bcr	PMI0829	STRING
PMI0830	PMI0830	STRING
spr	PMI0831	STRING
lpxT	PMI0832	STRING
PMI0833	PMI0833	STRING
PMI0834	PMI0834	STRING
PMI0835	PMI0835	STRING
mtr	PMI0836	STRING
PMI0837	PMI0837	STRING
nfo	PMI0838	STRING
PMI0839	PMI0839	STRING
rscR	PMI0840	STRING
lysP	PMI0841	STRING
PMI0842	PMI0842	STRING
PMI0842A	PMI0842A	STRING
PMI0843	PMI0843	STRING
PMI0844	PMI0844	STRING
ipdC	PMI0845	STRING
PMI0846	PMI0846	STRING
dld	PMI0847	STRING
sbcB	PMI0848	STRING
PMI0850	PMI0850	STRING
PMI0851	PMI0851	STRING
rne	PMI0852	STRING
rluC	PMI0853	STRING
PMI0854	PMI0854	STRING
PMI0855	PMI0855	STRING
PMI0856	PMI0856	STRING
rpmF	PMI0857	STRING
plsX	PMI0858	STRING
fabH	PMI0859	STRING
fabD	PMI0860	STRING
fabG	PMI0861	STRING
acpP	PMI0862	STRING
fabF	PMI0863	STRING
pabC	PMI0864	STRING
PMI0865	PMI0865	STRING
tmk	PMI0866	STRING
holB	PMI0867	STRING
PMI0868	PMI0868	STRING
PMI0869	PMI0869	STRING
PMI0870	PMI0870	STRING
lpoB	PMI0871	STRING
PMI0872	PMI0872	STRING
nagZ	PMI0873	STRING
PMI0874	PMI0874	STRING
ndh	PMI0875	STRING
umoD	PMI0876	STRING
mfd	PMI0877	STRING
lolC	PMI0878	STRING
lolD	PMI0879	STRING
lolE	PMI0880	STRING
npdA	PMI0881	STRING
PMI0882	PMI0882	STRING
PMI0883	PMI0883	STRING
phoQ	PMI0884	STRING
phoP	PMI0885	STRING
purB	PMI0886	STRING
hflD	PMI0887	STRING
mnmA	PMI0888	STRING
PMI0889	PMI0889	STRING
rluE	PMI0890	STRING
icd	PMI0891	STRING
intE	PMI0892	STRING
xis	PMI0893	STRING
PMI0894	PMI0894	STRING
PMI0895	PMI0895	STRING
PMI0896	PMI0896	STRING
PMI0897	PMI0897	STRING
PMI0898	PMI0898	STRING
PMI0899	PMI0899	STRING
PMI0900	PMI0900	STRING
PMI0901	PMI0901	STRING
PMI0902	PMI0902	STRING
racR	PMI0903	STRING
PMI0904	PMI0904	STRING
PMI0905	PMI0905	STRING
PMI0906	PMI0906	STRING
PMI0907	PMI0907	STRING
PMI0908	PMI0908	STRING
PMI0909	PMI0909	STRING
PMI0910	PMI0910	STRING
PMI0911	PMI0911	STRING
PMI0912	PMI0912	STRING
cspA	PMI0913	STRING
PMI0914	PMI0914	STRING
PMI0915	PMI0915	STRING
PMI0916	PMI0916	STRING
PMI0917	PMI0917	STRING
PMI0918	PMI0918	STRING
PMI0919	PMI0919	STRING
PMI0920	PMI0920	STRING
PMI0921	PMI0921	STRING
PMI0922	PMI0922	STRING
PMI0923	PMI0923	STRING
PMI0924	PMI0924	STRING
PMI0925	PMI0925	STRING
PMI0926	PMI0926	STRING
PMI0927	PMI0927	STRING
PMI0928	PMI0928	STRING
PMI0929	PMI0929	STRING
PMI0930	PMI0930	STRING
PMI0931	PMI0931	STRING
PMI0932	PMI0932	STRING
PMI0933	PMI0933	STRING
PMI0934	PMI0934	STRING
PMI0935	PMI0935	STRING
PMI0936	PMI0936	STRING
PMI0937	PMI0937	STRING
PMI0938	PMI0938	STRING
PMI0939	PMI0939	STRING
PMI0940	PMI0940	STRING
PMI0941	PMI0941	STRING
PMI0943	PMI0943	STRING
PMI0944	PMI0944	STRING
PMI0945	PMI0945	STRING
PMI0949	PMI0949	STRING
PMI0950	PMI0950	STRING
PMI0951	PMI0951	STRING
int	PMI0953	STRING
PMI0954	PMI0954	STRING
PMI0955	PMI0955	STRING
PMI0956	PMI0956	STRING
PMI0957	PMI0957	STRING
PMI0958	PMI0958	STRING
PMI0959	PMI0959	STRING
PMI0960	PMI0960	STRING
PMI0961	PMI0961	STRING
PMI0962	PMI0962	STRING
PMI0963	PMI0963	STRING
PMI0964	PMI0964	STRING
PMI0965	PMI0965	STRING
PMI0966	PMI0966	STRING
PMI0967	PMI0967	STRING
PMI0971	PMI0971	STRING
PMI0972	PMI0972	STRING
PMI0973	PMI0973	STRING
PMI0975	PMI0975	STRING
PMI0976	PMI0976	STRING
PMI0977	PMI0977	STRING
PMI0978	PMI0978	STRING
PMI0979	PMI0979	STRING
PMI0980	PMI0980	STRING
PMI0981	PMI0981	STRING
PMI0982	PMI0982	STRING
PMI0983	PMI0983	STRING
ibrB	PMI0984	STRING
ibrA	PMI0985	STRING
PMI0986	PMI0986	STRING
PMI0987	PMI0987	STRING
PMI0988	PMI0988	STRING
PMI0989	PMI0989	STRING
PMI0991	PMI0991	STRING
PMI0992	PMI0992	STRING
PMI0993	PMI0993	STRING
PMI0994	PMI0994	STRING
PMI0995	PMI0995	STRING
PMI0996	PMI0996	STRING
map1	PMI0997	STRING
PMI0998	PMI0998	STRING
PMI0999	PMI0999	STRING
PMI1000	PMI1000	STRING
PMI1001	PMI1001	STRING
PMI1002	PMI1002	STRING
PMI1003	PMI1003	STRING
PMI1004	PMI1004	STRING
PMI1005	PMI1005	STRING
uspF	PMI1006	STRING
ftnA	PMI1007	STRING
PMI1008	PMI1008	STRING
PMI1009	PMI1009	STRING
PMI1010	PMI1010	STRING
PMI1011	PMI1011	STRING
PMI1012	PMI1012	STRING
PMI1013	PMI1013	STRING
PMI1014	PMI1014	STRING
proQ	PMI1015	STRING
prc	PMI1016	STRING
PMI1017	PMI1017	STRING
htpX	PMI1018	STRING
PMI1019	PMI1019	STRING
PMI1020	PMI1020	STRING
PMI1021	PMI1021	STRING
PMI1022	PMI1022	STRING
PMI1023	PMI1023	STRING
sitD	PMI1024	STRING
sitC	PMI1025	STRING
sitB	PMI1026	STRING
sitA	PMI1027	STRING
PMI1028	PMI1028	STRING
marC	PMI1029	STRING
PMI1030	PMI1030	STRING
csaA	PMI1031	STRING
PMI1032	PMI1032	STRING
PMI1033	PMI1033	STRING
thrS	PMI1034	STRING
infC	PMI1035	STRING
rpmI	PMI1036	STRING
rplT	PMI1037	STRING
pheS	PMI1038	STRING
pheT	PMI1039	STRING
himA	PMI1040	STRING
btuC	PMI1041	STRING
btuD	PMI1042	STRING
arnB	PMI1043	STRING
arnC	PMI1044	STRING
arnA	PMI1045	STRING
arnD	PMI1046	STRING
arnT2	PMI1047	STRING
arnE	PMI1048	STRING
arnF	PMI1049	STRING
nlpC	PMI1050	STRING
lplA	PMI1051	STRING
pqrA	PMI1052	STRING
PMI1053	PMI1053	STRING
PMI1054	PMI1054	STRING
PMI1055	PMI1055	STRING
PMI1056	PMI1056	STRING
PMI1057	PMI1057	STRING
budB	PMI1058	STRING
budA	PMI1059	STRING
PMI1060	PMI1060	STRING
PMI1061	PMI1061	STRING
PMI1062	PMI1062	STRING
PMI1063	PMI1063	STRING
PMI1064	PMI1064	STRING
PMI1065	PMI1065	STRING
PMI1066	PMI1066	STRING
PMI1067	PMI1067	STRING
hocA	PMI1073	STRING
PMI1075	PMI1075	STRING
engD	PMI1080	STRING
pth	PMI1081	STRING
PMI1082	PMI1082	STRING
prs	PMI1083	STRING
ispE	PMI1084	STRING
lolB	PMI1085	STRING
hemA	PMI1086	STRING
prfA	PMI1087	STRING
hemK	PMI1088	STRING
sirB1	PMI1089	STRING
kdsA	PMI1090	STRING
PMI1091	PMI1091	STRING
PMI1092	PMI1092	STRING
PMI1093	PMI1093	STRING
PMI1094	PMI1094	STRING
PMI1095	PMI1095	STRING
PMI1096	PMI1096	STRING
PMI1097	PMI1097	STRING
PMI1098	PMI1098	STRING
mdtH	PMI1099	STRING
rimJ	PMI1100	STRING
mviN	PMI1101	STRING
argS	PMI1103	STRING
PMI1104	PMI1104	STRING
cutC	PMI1105	STRING
PMI1106	PMI1106	STRING
PMI1107	PMI1107	STRING
cmoB	PMI1108	STRING
cmoA	PMI1109	STRING
PMI1110	PMI1110	STRING
aspS	PMI1111	STRING
ntpA	PMI1112	STRING
PMI1113	PMI1113	STRING
ruvC	PMI1114	STRING
ruvA	PMI1115	STRING
ruvB	PMI1116	STRING
PMI1117	PMI1117	STRING
PMI1118	PMI1118	STRING
PMI1119	PMI1119	STRING
PMI1120	PMI1120	STRING
PMI1121	PMI1121	STRING
PMI1122	PMI1122	STRING
PMI1123	PMI1123	STRING
PMI1124	PMI1124	STRING
PMI1125	PMI1125	STRING
PMI1126	PMI1126	STRING
PMI1127	PMI1127	STRING
znuB	PMI1150	STRING
znuC	PMI1151	STRING
znuA	PMI1152	STRING
PMI1153	PMI1153	STRING
lpxM	PMI1154	STRING
pykA	PMI1155	STRING
hexR	PMI1156	STRING
zwf	PMI1157	STRING
mdtJ	PMI1158	STRING
mdtI	PMI1159	STRING
PMI1160	PMI1160	STRING
PMI1161	PMI1161	STRING
PMI1162	PMI1162	STRING
PMI1163	PMI1163	STRING
rpf	PMI1164	STRING
PMI1165	PMI1165	STRING
fadD	PMI1166	STRING
rnd	PMI1167	STRING
minE	PMI1168	STRING
minD	PMI1169	STRING
minC	PMI1170	STRING
PMI1171	PMI1171	STRING
PMI1172	PMI1172	STRING
PMI1173	PMI1173	STRING
PMI1174	PMI1174	STRING
PMI1175	PMI1175	STRING
PMI1176	PMI1176	STRING
PMI1177	PMI1177	STRING
PMI1178	PMI1178	STRING
PMI1179	PMI1179	STRING
PMI1180	PMI1180	STRING
ldhA	PMI1181	STRING
PMI1182	PMI1182	STRING
PMI1183	PMI1183	STRING
PMI1184	PMI1184	STRING
PMI1185	PMI1185	STRING
PMI1186	PMI1186	STRING
PMI1187	PMI1187	STRING
PMI1188	PMI1188	STRING
PMI1190	PMI1190	STRING
acpD	PMI1191	STRING
hrpA	PMI1192	STRING
PMI1193	PMI1193	STRING
PMI1194	PMI1194	STRING
PMI1195	PMI1195	STRING
PMI1196	PMI1196	STRING
PMI1197	PMI1197	STRING
ydgI	PMI1198	STRING
PMI1199	PMI1199	STRING
pntA	PMI1200	STRING
pntB	PMI1201	STRING
uspE	PMI1202	STRING
fnr	PMI1203	STRING
PMI1204	PMI1204	STRING
PMI1205	PMI1205	STRING
PMI1206	PMI1206	STRING
PMI1207	PMI1207	STRING
PMI1208	PMI1208	STRING
disA	PMI1209	STRING
PMI1210	PMI1210	STRING
PMI1211	PMI1211	STRING
PMI1212	PMI1212	STRING
PMI1213	PMI1213	STRING
ahpF	PMI1214	STRING
PMI1215	PMI1215	STRING
PMI1216	PMI1216	STRING
PMI1217	PMI1217	STRING
PMI1218	PMI1218	STRING
PMI1219	PMI1219	STRING
amn	PMI1220	STRING
PMI1221	PMI1221	STRING
PMI1222	PMI1222	STRING
PMI1223	PMI1223	STRING
PMI1224	PMI1224	STRING
PMI1225	PMI1225	STRING
kdpE	PMI1226	STRING
kdpD	PMI1227	STRING
PMI1229	PMI1229	STRING
PMI1230	PMI1230	STRING
dhaK1	PMI1231	STRING
dhaK2	PMI1232	STRING
PMI1233	PMI1233	STRING
PMI1234	PMI1234	STRING
PMI1235	PMI1235	STRING
PMI1236	PMI1236	STRING
PMI1237	PMI1237	STRING
PMI1238	PMI1238	STRING
PMI1239	PMI1239	STRING
ada	PMI1240	STRING
PMI1241	PMI1241	STRING
PMI1242	PMI1242	STRING
ddl	PMI1243	STRING
PMI1244	PMI1244	STRING
PMI1245	PMI1245	STRING
PMI1246	PMI1246	STRING
PMI1247	PMI1247	STRING
PMI1248	PMI1248	STRING
PMI1249	PMI1249	STRING
PMI1250	PMI1250	STRING
PMI1251	PMI1251	STRING
PMI1252	PMI1252	STRING
PMI1253	PMI1253	STRING
PMI1254	PMI1254	STRING
PMI1255	PMI1255	STRING
PMI1257	PMI1257	STRING
PMI1258	PMI1258	STRING
PMI1259	PMI1259	STRING
PMI1260	PMI1260	STRING
PMI1261	PMI1261	STRING
selU	PMI1262	STRING
PMI1263	PMI1263	STRING
PMI1264	PMI1264	STRING
PMI1265	PMI1265	STRING
PMI1266	PMI1266	STRING
PMI1267	PMI1267	STRING
PMI1268	PMI1268	STRING
PMI1269	PMI1269	STRING
PMI1270	PMI1270	STRING
PMI1271	PMI1271	STRING
xylB	PMI1272	STRING
xylA	PMI1273	STRING
PMI1274	PMI1274	STRING
PMI1275	PMI1275	STRING
xylR	PMI1276	STRING
PMI1277	PMI1277	STRING
PMI1278	PMI1278	STRING
PMI1279	PMI1279	STRING
PMI1280	PMI1280	STRING
PMI1284	PMI1284	STRING
PMI1285	PMI1285	STRING
osmB	PMI1286	STRING
PMI1287	PMI1287	STRING
ydfG	PMI1288	STRING
PMI1289	PMI1289	STRING
PMI1290	PMI1290	STRING
PMI1291	PMI1291	STRING
mlc	PMI1292	STRING
PMI1293	PMI1293	STRING
PMI1294	PMI1294	STRING
tus	PMI1295	STRING
fumC	PMI1296	STRING
PMI1297	PMI1297	STRING
PMI1298	PMI1298	STRING
PMI1299	PMI1299	STRING
add	PMI1300	STRING
PMI1301	PMI1301	STRING
PMI1302	PMI1302	STRING
PMI1303	PMI1303	STRING
rnfA	PMI1304	STRING
rnfB	PMI1305	STRING
rnfC	PMI1306	STRING
rnfD	PMI1307	STRING
rnfG	PMI1308	STRING
rnfE	PMI1309	STRING
nth	PMI1310	STRING
rnb	PMI1311	STRING
PMI1312	PMI1312	STRING
pyrF	PMI1313	STRING
lapB	PMI1314	STRING
PMI1315	PMI1315	STRING
pgpB	PMI1316	STRING
ribA	PMI1317	STRING
nlpA	PMI1318	STRING
PMI1319	PMI1319	STRING
acnA	PMI1320	STRING
PMI1321	PMI1321	STRING
PMI1322	PMI1322	STRING
PMI1323	PMI1323	STRING
PMI1324	PMI1324	STRING
PMI1325	PMI1325	STRING
PMI1326	PMI1326	STRING
PMI1327	PMI1327	STRING
PMI1328	PMI1328	STRING
PMI1329	PMI1329	STRING
PMI1330	PMI1330	STRING
PMI1331	PMI1331	STRING
PMI1332	PMI1332	STRING
sodC	PMI1333	STRING
topA	PMI1334	STRING
PMI1335	PMI1335	STRING
sohB	PMI1336	STRING
PMI1337	PMI1337	STRING
btuR	PMI1338	STRING
PMI1339	PMI1339	STRING
rluB	PMI1340	STRING
PMI1341	PMI1341	STRING
trpH	PMI1342	STRING
trpE	PMI1343	STRING
PMI1344	PMI1344	STRING
PMI1345	PMI1345	STRING
trpC	PMI1346	STRING
trpB	PMI1347	STRING
trpA	PMI1348	STRING
PMI1349	PMI1349	STRING
ompW	PMI1350	STRING
PMI1351	PMI1351	STRING
PMI1352	PMI1352	STRING
ispZ	PMI1353	STRING
PMI1354	PMI1354	STRING
tonB	PMI1355	STRING
PMI1356	PMI1356	STRING
clsA	PMI1357	STRING
PMI1358	PMI1358	STRING
PMI1359	PMI1359	STRING
PMI1360	PMI1360	STRING
PMI1361	PMI1361	STRING
PMI1362	PMI1362	STRING
ttcA	PMI1363	STRING
PMI1364	PMI1364	STRING
PMI1365	PMI1365	STRING
PMI1366	PMI1366	STRING
mppA	PMI1367	STRING
tpx	PMI1368	STRING
tyrR	PMI1369	STRING
PMI1370	PMI1370	STRING
PMI1371	PMI1371	STRING
PMI1372	PMI1372	STRING
pspD	PMI1373	STRING
pspC	PMI1374	STRING
pspB	PMI1375	STRING
pspA	PMI1376	STRING
pspF	PMI1377	STRING
sapA	PMI1378	STRING
sapB	PMI1379	STRING
sapC	PMI1380	STRING
sapD	PMI1381	STRING
sapF	PMI1382	STRING
fabI	PMI1383	STRING
gst	PMI1384	STRING
pdxY	PMI1385	STRING
tyrS	PMI1386	STRING
pdxH	PMI1387	STRING
anmK	PMI1388	STRING
slyB	PMI1389	STRING
slyA	PMI1390	STRING
PMI1391	PMI1391	STRING
gloA	PMI1392	STRING
rnt	PMI1393	STRING
PMI1394	PMI1394	STRING
PMI1395	PMI1395	STRING
PMI1396	PMI1396	STRING
sodB	PMI1397	STRING
PMI1398	PMI1398	STRING
purR	PMI1399	STRING
PMI1400	PMI1400	STRING
PMI1401	PMI1401	STRING
cfa	PMI1402	STRING
ribE	PMI1403	STRING
mdtK	PMI1404	STRING
pykF	PMI1405	STRING
gadC	PMI1406	STRING
gadB	PMI1407	STRING
PMI1408	PMI1408	STRING
lpp	PMI1409	STRING
PMI1410	PMI1410	STRING
sufE	PMI1411	STRING
sufS	PMI1412	STRING
sufD	PMI1413	STRING
sufC	PMI1414	STRING
sufB	PMI1415	STRING
sufA	PMI1416	STRING
PMI1417	PMI1417	STRING
PMI1418	PMI1418	STRING
PMI1419	PMI1419	STRING
PMI1420	PMI1420	STRING
ppsA	PMI1421	STRING
PMI1422	PMI1422	STRING
PMI1423	PMI1423	STRING
PMI1424	PMI1424	STRING
hmuR1	PMI1425	STRING
hmuR2	PMI1426	STRING
hmuS	PMI1427	STRING
hmuT	PMI1428	STRING
hmuU	PMI1429	STRING
hmuV	PMI1430	STRING
PMI1431	PMI1431	STRING
PMI1432	PMI1432	STRING
PMI1433	PMI1433	STRING
PMI1434	PMI1434	STRING
PMI1435	PMI1435	STRING
PMI1436	PMI1436	STRING
PMI1437	PMI1437	STRING
PMI1438	PMI1438	STRING
phoH	PMI1439	STRING
PMI1440	PMI1440	STRING
endA	PMI1441	STRING
PMI1442	PMI1442	STRING
PMI1443	PMI1443	STRING
PMI1444	PMI1444	STRING
PMI1445	PMI1445	STRING
PMI1446	PMI1446	STRING
PMI1447	PMI1447	STRING
PMI1448	PMI1448	STRING
uspG1	PMI1449	STRING
PMI1450	PMI1450	STRING
uspG2	PMI1451	STRING
nnrD	PMI1452	STRING
PMI1453	PMI1453	STRING
PMI1454	PMI1454	STRING
hemB	PMI1455	STRING
PMI1456	PMI1456	STRING
codA	PMI1457	STRING
codB	PMI1458	STRING
betA	PMI1459	STRING
betB	PMI1460	STRING
betI	PMI1461	STRING
betT	PMI1462	STRING
PMI1463	PMI1463	STRING
PMI1464	PMI1464	STRING
PMI1465	PMI1465	STRING
PMI1466	PMI1466	STRING
PMI1467	PMI1467	STRING
PMI1468	PMI1468	STRING
PMI1469	PMI1469	STRING
PMI1470	PMI1470	STRING
oppF	PMI1471	STRING
oppD	PMI1472	STRING
oppC	PMI1473	STRING
oppB	PMI1474	STRING
oppA	PMI1475	STRING
oppA2	PMI1476	STRING
PMI1477	PMI1477	STRING
nirD	PMI1478	STRING
nirB	PMI1479	STRING
PMI1480	PMI1480	STRING
PMI1481	PMI1481	STRING
PMI1482	PMI1482	STRING
PMI1483	PMI1483	STRING
PMI1484	PMI1484	STRING
PMI1485	PMI1485	STRING
adhE	PMI1486	STRING
tdk	PMI1487	STRING
hns	PMI1488	STRING
PMI1489	PMI1489	STRING
PMI1490	PMI1490	STRING
PMI1491	PMI1491	STRING
PMI1492	PMI1492	STRING
purU	PMI1493	STRING
PMI1494	PMI1494	STRING
xthA	PMI1495	STRING
topB	PMI1496	STRING
selD	PMI1497	STRING
PMI1498	PMI1498	STRING
sppA	PMI1499	STRING
ansA	PMI1500	STRING
pncA	PMI1501	STRING
PMI1502	PMI1502	STRING
msrB	PMI1503	STRING
gapA	PMI1504	STRING
PMI1505	PMI1505	STRING
mipA	PMI1506	STRING
hypF	PMI1507	STRING
dadB	PMI1508	STRING
dadA	PMI1509	STRING
fadR	PMI1510	STRING
nhaB	PMI1511	STRING
dsbB	PMI1512	STRING
PMI1513	PMI1513	STRING
emrE	PMI1514	STRING
sotB	PMI1515	STRING
PMI1516	PMI1516	STRING
PMI1517	PMI1517	STRING
PMI1518	PMI1518	STRING
PMI1519	PMI1519	STRING
pgsA	PMI1520	STRING
uvrC	PMI1521	STRING
PMI1522	PMI1522	STRING
PMI1523	PMI1523	STRING
glpX	PMI1524	STRING
PMI1525	PMI1525	STRING
PMI1526	PMI1526	STRING
PMI1527	PMI1527	STRING
PMI1528	PMI1528	STRING
PMI1530	PMI1530	STRING
PMI1531	PMI1531	STRING
PMI1532	PMI1532	STRING
PMI1533	PMI1533	STRING
PMI1534	PMI1534	STRING
PMI1535	PMI1535	STRING
PMI1536	PMI1536	STRING
PMI1537	PMI1537	STRING
PMI1538	PMI1538	STRING
PMI1539	PMI1539	STRING
PMI1540	PMI1540	STRING
cutA	PMI1541	STRING
PMI1543	PMI1543	STRING
PMI1544	PMI1544	STRING
guaA	PMI1545	STRING
guaB	PMI1546	STRING
xseA	PMI1547	STRING
PMI1548	PMI1548	STRING
ptrB	PMI1549	STRING
PMI1550	PMI1550	STRING
PMI1551	PMI1551	STRING
maeB	PMI1552	STRING
narP	PMI1553	STRING
PMI1554	PMI1554	STRING
PMI1555	PMI1555	STRING
dapE	PMI1556	STRING
PMI1557	PMI1557	STRING
PMI1558	PMI1558	STRING
tmcA	PMI1559	STRING
PMI1560	PMI1560	STRING
PMI1561	PMI1561	STRING
purC	PMI1562	STRING
bamC	PMI1563	STRING
dapA	PMI1564	STRING
gcvR	PMI1565	STRING
bcp	PMI1566	STRING
perM	PMI1567	STRING
bepA	PMI1568	STRING
PMI1569	PMI1569	STRING
xapB	PMI1570	STRING
hda	PMI1571	STRING
PMI1572	PMI1572	STRING
uraA	PMI1573	STRING
upp	PMI1574	STRING
purM	PMI1575	STRING
purN	PMI1576	STRING
speG	PMI1577	STRING
ppk	PMI1578	STRING
ppx	PMI1579	STRING
PMI1580	PMI1580	STRING
PMI1581	PMI1581	STRING
PMI1582	PMI1582	STRING
PMI1583	PMI1583	STRING
dtpA	PMI1584	STRING
mdtA	PMI1585	STRING
mdtB	PMI1586	STRING
mdtC	PMI1587	STRING
baeS	PMI1588	STRING
baeR	PMI1589	STRING
PMI1590	PMI1590	STRING
PMI1591	PMI1591	STRING
fbaB	PMI1592	STRING
thiD	PMI1593	STRING
PMI1594	PMI1594	STRING
pagP	PMI1595	STRING
pheP	PMI1596	STRING
PMI1597	PMI1597	STRING
yidA	PMI1598	STRING
PMI1599	PMI1599	STRING
PMI1600	PMI1600	STRING
PMI1601	PMI1601	STRING
holE2	PMI1602	STRING
PMI1603	PMI1603	STRING
PMI1604	PMI1604	STRING
pabB	PMI1605	STRING
PMI1606	PMI1606	STRING
sdaA	PMI1607	STRING
mntP	PMI1608	STRING
rrmA	PMI1609	STRING
psiE	PMI1610	STRING
PMI1611	PMI1611	STRING
PMI1612	PMI1612	STRING
PMI1613	PMI1613	STRING
cycA	PMI1614	STRING
putP	PMI1615	STRING
putA	PMI1616	STRING
fliZ	PMI1617	STRING
fliA	PMI1618	STRING
fliC2	PMI1619	STRING
fliC1	PMI1620	STRING
fliD	PMI1621	STRING
fliS	PMI1622	STRING
fliT	PMI1623	STRING
PMI1624	PMI1624	STRING
PMI1625	PMI1625	STRING
PMI1626	PMI1626	STRING
PMI1627	PMI1627	STRING
PMI1628	PMI1628	STRING
fliE	PMI1629	STRING
fliF	PMI1630	STRING
fliG	PMI1631	STRING
fliH	PMI1632	STRING
fliI	PMI1633	STRING
fliJ	PMI1634	STRING
fliK	PMI1635	STRING
fliL	PMI1636	STRING
fliM	PMI1637	STRING
fliN	PMI1638	STRING
fliO	PMI1639	STRING
fliP	PMI1640	STRING
fliQ	PMI1641	STRING
fliR	PMI1642	STRING
PMI1643	PMI1643	STRING
flgL	PMI1644	STRING
flgK	PMI1645	STRING
flgJ	PMI1646	STRING
flgI	PMI1647	STRING
flgH	PMI1648	STRING
flgG	PMI1649	STRING
flgF	PMI1650	STRING
flgE	PMI1651	STRING
flgD	PMI1652	STRING
flgC	PMI1653	STRING
flgB	PMI1654	STRING
flgA	PMI1655	STRING
flgM	PMI1656	STRING
flgN	PMI1657	STRING
floA	PMI1658	STRING
flhA	PMI1659	STRING
flhB	PMI1660	STRING
cheZ	PMI1661	STRING
cheY	PMI1662	STRING
cheB	PMI1663	STRING
cheR	PMI1664	STRING
PMI1665	PMI1665	STRING
PMI1666	PMI1666	STRING
cheW	PMI1667	STRING
cheA	PMI1668	STRING
motB	PMI1669	STRING
motA	PMI1670	STRING
flhC	PMI1671	STRING
flhD	PMI1672	STRING
mgtC	PMI1674	STRING
dsrB	PMI1675	STRING
cspC	PMI1676	STRING
PMI1677	PMI1677	STRING
pyrC	PMI1678	STRING
PMI1679	PMI1679	STRING
rcsA	PMI1680	STRING
ttrA	PMI1681	STRING
ttrC	PMI1682	STRING
ttrB	PMI1683	STRING
ttrS	PMI1684	STRING
ttrR	PMI1685	STRING
htrB	PMI1686	STRING
mdtG	PMI1687	STRING
PMI1688	PMI1688	STRING
PMI1689	PMI1689	STRING
PMI1690	PMI1690	STRING
PMI1691	PMI1691	STRING
PMI1692	PMI1692	STRING
PMI1693	PMI1693	STRING
PMI1694	PMI1694	STRING
PMI1695	PMI1695	STRING
PMI1696	PMI1696	STRING
rssA	PMI1697	STRING
PMI1698	PMI1698	STRING
PMI1699	PMI1699	STRING
PMI1700	PMI1700	STRING
PMI1701	PMI1701	STRING
PMI1702	PMI1702	STRING
PMI1704	PMI1704	STRING
dmsA	PMI1705	STRING
dmsB	PMI1706	STRING
dmsC	PMI1707	STRING
PMI1708	PMI1708	STRING
PMI1709	PMI1709	STRING
PMI1710	PMI1710	STRING
PMI1711	PMI1711	STRING
PMI1712	PMI1712	STRING
PMI1713	PMI1713	STRING
PMI1714	PMI1714	STRING
PMI1715	PMI1715	STRING
PMI1716	PMI1716	STRING
PMI1717	PMI1717	STRING
PMI1718	PMI1718	STRING
PMI1719	PMI1719	STRING
PMI1720	PMI1720	STRING
PMI1721	PMI1721	STRING
PMI1722	PMI1722	STRING
PMI1723	PMI1723	STRING
PMI1724	PMI1724	STRING
PMI1725	PMI1725	STRING
PMI1726	PMI1726	STRING
PMI1727	PMI1727	STRING
PMI1728	PMI1728	STRING
rcsD	PMI1729	STRING
rcsB	PMI1730	STRING
rcsC	PMI1731	STRING
gyrA	PMI1732	STRING
ubiG	PMI1733	STRING
nrdA	PMI1734	STRING
nrdB	PMI1735	STRING
PMI1736	PMI1736	STRING
PMI1737	PMI1737	STRING
tyrP	PMI1738	STRING
PMI1739	PMI1739	STRING
katA	PMI1740	STRING
menE	PMI1741	STRING
menC	PMI1742	STRING
menB	PMI1743	STRING
menH	PMI1744	STRING
menD	PMI1745	STRING
menF	PMI1746	STRING
xaxA	PMI1747	STRING
xaxB	PMI1748	STRING
nuoN	PMI1750	STRING
nuoM	PMI1751	STRING
nuoL	PMI1752	STRING
nuoK	PMI1753	STRING
nuoJ	PMI1754	STRING
nuoI	PMI1755	STRING
nuoH	PMI1756	STRING
nuoG	PMI1757	STRING
nuoF	PMI1758	STRING
nuoE	PMI1759	STRING
nuoC	PMI1760	STRING
nuoB	PMI1761	STRING
nuoA	PMI1762	STRING
PMI1763	PMI1763	STRING
hexA	PMI1764	STRING
PMI1765	PMI1765	STRING
PMI1766	PMI1766	STRING
PMI1767	PMI1767	STRING
PMI1768	PMI1768	STRING
PMI1769	PMI1769	STRING
PMI1770	PMI1770	STRING
ackA	PMI1771	STRING
pta	PMI1772	STRING
gcd	PMI1773	STRING
PMI1774	PMI1774	STRING
PMI1775	PMI1775	STRING
PMI1776	PMI1776	STRING
PMI1777	PMI1777	STRING
PMI1778	PMI1778	STRING
PMI1779	PMI1779	STRING
PMI1780	PMI1780	STRING
PMI1781	PMI1781	STRING
ubiX	PMI1782	STRING
purF	PMI1783	STRING
cvpA	PMI1784	STRING
dedD	PMI1785	STRING
folC	PMI1786	STRING
accD	PMI1787	STRING
dedA	PMI1788	STRING
truA	PMI1789	STRING
usg	PMI1790	STRING
pdxB	PMI1792	STRING
PMI1793	PMI1793	STRING
PMI1794	PMI1794	STRING
fabB	PMI1795	STRING
mnmC	PMI1796	STRING
PMI1797	PMI1797	STRING
PMI1798	PMI1798	STRING
PMI1799	PMI1799	STRING
PMI1800	PMI1800	STRING
PMI1801	PMI1801	STRING
aroC	PMI1802	STRING
prmB	PMI1803	STRING
PMI1804	PMI1804	STRING
PMI1805	PMI1805	STRING
sixA	PMI1806	STRING
fadJ	PMI1807	STRING
PMI1808	PMI1808	STRING
PMI1809	PMI1809	STRING
fadL	PMI1810	STRING
vacJ	PMI1811	STRING
PMI1812	PMI1812	STRING
PMI1813	PMI1813	STRING
phsA	PMI1814	STRING
phsC	PMI1816	STRING
PMI1817	PMI1817	STRING
gltX	PMI1818	STRING
PMI1819	PMI1819	STRING
PMI1820	PMI1820	STRING
PMI1821	PMI1821	STRING
nupC	PMI1822	STRING
ligA	PMI1823	STRING
zipA	PMI1824	STRING
cysZ	PMI1826	STRING
cysK	PMI1827	STRING
hpr	PMI1828	STRING
ptsI	PMI1829	STRING
crr	PMI1830	STRING
cysM	PMI1831	STRING
cysA	PMI1832	STRING
cysW	PMI1833	STRING
cysT	PMI1834	STRING
cysP	PMI1835	STRING
PMI1836	PMI1836	STRING
PMI1837	PMI1837	STRING
PMI1838	PMI1838	STRING
hemF	PMI1839	STRING
PMI1840	PMI1840	STRING
der	PMI1841	STRING
bamB	PMI1842	STRING
PMI1843	PMI1843	STRING
hisS	PMI1844	STRING
ispG	PMI1845	STRING
PMI1846	PMI1846	STRING
PMI1847	PMI1847	STRING
rlmN	PMI1848	STRING
ndk	PMI1849	STRING
pbpC	PMI1850	STRING
PMI1851	PMI1851	STRING
PMI1852	PMI1852	STRING
pepB	PMI1853	STRING
PMI1854	PMI1854	STRING
fdx	PMI1855	STRING
hscA	PMI1856	STRING
hscB	PMI1857	STRING
iscA	PMI1858	STRING
iscU	PMI1859	STRING
iscS	PMI1860	STRING
iscR	PMI1861	STRING
trmJ	PMI1862	STRING
suhB	PMI1863	STRING
PMI1864	PMI1864	STRING
PMI1865	PMI1865	STRING
hcaT	PMI1866	STRING
glyA	PMI1867	STRING
hmp	PMI1868	STRING
PMI1869	PMI1869	STRING
glnB	PMI1870	STRING
nadE	PMI1871	STRING
PMI1872	PMI1872	STRING
PMI1873	PMI1873	STRING
PMI1874	PMI1874	STRING
purL	PMI1875	STRING
mltF	PMI1876	STRING
pmfA	PMI1877	STRING
pmfC	PMI1878	STRING
pmfD	PMI1879	STRING
pmfE	PMI1880	STRING
pmfF	PMI1881	STRING
tadA	PMI1882	STRING
PMI1883	PMI1883	STRING
PMI1884	PMI1884	STRING
pdxJ	PMI1885	STRING
recO	PMI1886	STRING
era	PMI1887	STRING
rnc	PMI1888	STRING
lepB	PMI1889	STRING
lepA	PMI1890	STRING
rseC	PMI1891	STRING
rseB	PMI1892	STRING
rseA	PMI1893	STRING
rpoE	PMI1894	STRING
PMI1895	PMI1895	STRING
PMI1896	PMI1896	STRING
srmB	PMI1897	STRING
grcA	PMI1898	STRING
ung	PMI1899	STRING
grpE	PMI1900	STRING
nadK	PMI1901	STRING
recN	PMI1902	STRING
bamE	PMI1903	STRING
rnfH	PMI1904	STRING
PMI1905	PMI1905	STRING
smpB	PMI1906	STRING
PMI1907	PMI1907	STRING
PMI1908	PMI1908	STRING
PMI1909	PMI1909	STRING
imm	PMI1910	STRING
PMI1911	PMI1911	STRING
PMI1912	PMI1912	STRING
PMI1915	PMI1915	STRING
PMI1916	PMI1916	STRING
PMI1917	PMI1917	STRING
PMI1920	PMI1920	STRING
PMI1922	PMI1922	STRING
PMI1924	PMI1924	STRING
PMI1925	PMI1925	STRING
PMI1926	PMI1926	STRING
PMI1927	PMI1927	STRING
PMI1928	PMI1928	STRING
PMI1929	PMI1929	STRING
PMI1930	PMI1930	STRING
mqo	PMI1931	STRING
PMI1932	PMI1932	STRING
PMI1933	PMI1933	STRING
mdaB	PMI1934	STRING
PMI1935	PMI1935	STRING
PMI1936	PMI1936	STRING
PMI1937	PMI1937	STRING
PMI1938	PMI1938	STRING
umoC	PMI1939	STRING
PMI1940	PMI1940	STRING
PMI1941	PMI1941	STRING
PMI1942	PMI1942	STRING
PMI1943	PMI1943	STRING
PMI1944	PMI1944	STRING
ireA	PMI1945	STRING
sglT	PMI1946	STRING
galR	PMI1947	STRING
galM	PMI1948	STRING
galK	PMI1949	STRING
galT	PMI1950	STRING
galE	PMI1951	STRING
tkrA	PMI1952	STRING
PMI1953	PMI1953	STRING
PMI1954	PMI1954	STRING
eco	PMI1955	STRING
PMI1956	PMI1956	STRING
PMI1957	PMI1957	STRING
PMI1958	PMI1958	STRING
PMI1959	PMI1959	STRING
PMI1960	PMI1960	STRING
ccm	PMI1961	STRING
PMI1962	PMI1962	STRING
PMI1963	PMI1963	STRING
PMI1964	PMI1964	STRING
PMI1965	PMI1965	STRING
chrR	PMI1966	STRING
PMI1970	PMI1970	STRING
PMI1971	PMI1971	STRING
PMI1972	PMI1972	STRING
PMI1973	PMI1973	STRING
PMI1974	PMI1974	STRING
PMI1975	PMI1975	STRING
PMI1976	PMI1976	STRING
PMI1977	PMI1977	STRING
PMI1978	PMI1978	STRING
PMI1979	PMI1979	STRING
PMI1980	PMI1980	STRING
PMI1981	PMI1981	STRING
PMI1982	PMI1982	STRING
PMI1983	PMI1983	STRING
PMI1984	PMI1984	STRING
PMI1985	PMI1985	STRING
PMI1986	PMI1986	STRING
PMI1987	PMI1987	STRING
PMI1988	PMI1988	STRING
PMI1989	PMI1989	STRING
PMI1990	PMI1990	STRING
PMI1991	PMI1991	STRING
PMI1992	PMI1992	STRING
PMI1993	PMI1993	STRING
PMI1994	PMI1994	STRING
PMI1995	PMI1995	STRING
PMI1996	PMI1996	STRING
PMI1997	PMI1997	STRING
PMI1998	PMI1998	STRING
PMI1999	PMI1999	STRING
PMI2000	PMI2000	STRING
PMI2001	PMI2001	STRING
PMI2002	PMI2002	STRING
PMI2003	PMI2003	STRING
PMI2004	PMI2004	STRING
PMI2005	PMI2005	STRING
PMI2006	PMI2006	STRING
PMI2007	PMI2007	STRING
lysS	PMI2008	STRING
prfB	PMI2009	STRING
recJ	PMI2010	STRING
dsbC	PMI2011	STRING
xerD	PMI2012	STRING
fldB	PMI2013	STRING
PMI2014	PMI2014	STRING
PMI2015	PMI2015	STRING
PMI2016	PMI2016	STRING
PMI2017	PMI2017	STRING
PMI2018	PMI2018	STRING
gcvP	PMI2019	STRING
gcvH	PMI2020	STRING
gcvT	PMI2021	STRING
visC	PMI2022	STRING
ubiH	PMI2023	STRING
pepP	PMI2024	STRING
PMI2025	PMI2025	STRING
PMI2026	PMI2026	STRING
PMI2027	PMI2027	STRING
PMI2028	PMI2028	STRING
PMI2029	PMI2029	STRING
PMI2030	PMI2030	STRING
serA	PMI2031	STRING
rpiA	PMI2032	STRING
argP	PMI2033	STRING
PMI2034	PMI2034	STRING
PMI2035	PMI2035	STRING
PMI2036	PMI2036	STRING
argO	PMI2037	STRING
PMI2038	PMI2038	STRING
PMI2039	PMI2039	STRING
acnB	PMI2040	STRING
PMI2043	PMI2043	STRING
lpdA	PMI2044	STRING
aceF	PMI2045	STRING
aceE	PMI2046	STRING
pdhR	PMI2047	STRING
ampD	PMI2048	STRING
ppdD	PMI2049	STRING
hofB	PMI2050	STRING
hofC	PMI2051	STRING
coaE	PMI2052	STRING
PMI2053	PMI2053	STRING
yacG	PMI2054	STRING
mutT	PMI2055	STRING
hpmB	PMI2056	STRING
hpmA	PMI2057	STRING
PMI2060	PMI2060	STRING
secA	PMI2061	STRING
secM	PMI2062	STRING
PMI2063	PMI2063	STRING
lpxC	PMI2064	STRING
ftsZ	PMI2065	STRING
ftsA	PMI2066	STRING
ftsQ	PMI2067	STRING
PMI2068	PMI2068	STRING
murC	PMI2069	STRING
murG	PMI2070	STRING
ftsW	PMI2071	STRING
murD	PMI2072	STRING
mraY	PMI2073	STRING
murF	PMI2074	STRING
murE	PMI2075	STRING
ftsI	PMI2076	STRING
ftsL	PMI2077	STRING
rsmH	PMI2078	STRING
mraZ	PMI2079	STRING
fruR	PMI2080	STRING
PMI2081	PMI2081	STRING
leuO	PMI2082	STRING
PMI2083	PMI2083	STRING
leuA	PMI2084	STRING
leuB	PMI2085	STRING
leuC	PMI2086	STRING
leuD	PMI2087	STRING
PMI2088	PMI2088	STRING
mutH	PMI2089	STRING
PMI2090	PMI2090	STRING
PMI2091	PMI2091	STRING
budC	PMI2092	STRING
speB	PMI2093	STRING
speA	PMI2094	STRING
metK	PMI2095	STRING
PMI2096	PMI2096	STRING
PMI2097	PMI2097	STRING
PMI2098	PMI2098	STRING
bcsA	PMI2099	STRING
bcsB	PMI2100	STRING
bcsC	PMI2101	STRING
PMI2102	PMI2102	STRING
PMI2103	PMI2103	STRING
PMI2104	PMI2104	STRING
sprT	PMI2105	STRING
PMI2106	PMI2106	STRING
PMI2107	PMI2107	STRING
PMI2108	PMI2108	STRING
mgtE	PMI2109	STRING
PMI2110	PMI2110	STRING
hcr	PMI2111	STRING
PMI2112	PMI2112	STRING
aldB	PMI2113	STRING
[truncated: 1,549 more rows]
