# Supplementary material for: In silico Identification of the Indispensable Quorum Sensing Proteins of Multidrug Resistant Proteus mirabilis
Source: Front Cell Infect Microbiol. 2018 Aug 7;8:269. doi: 10.3389/fcimb.2018.00269 (PMC6090301; doi:10.3389/fcimb.2018.00269)
Supplement: Supplementary file 3 [file Data_Sheet_3.XLSX]

## Sheet: Legend_Sheet
	Supplementary Data 3:	The BC, CC DC and EC measures used for analyzing the SPIN comprising AIPS, AIPL, QSPO, QSPH and QSPV along with R-values (1-7), module numbers, k-core measures, Participation coefficient (P) measures, z-score values and P vs. z scores, additionally for GPIN.

## Sheet: AIPS
Descending order of the centrality measures for AIPS
DC	BC	CC	EC
mtnN	mtnN	mtnN	metG
mnmC	mnmC	cysK	luxS
cysK	luxS	luxS	gcvP
luxS	metB	metB	hpt
metB	cysK	mnmC	PMI3524
PMI12726	birA	MPI2726	metH
metH	thiI	metH	rlmL
PMI0626	apt	PMI0626	PMI2726
metE	fadH	metE	birA
PMI0028	metG	PMI0028	PMI0028
PMI0235	gcvP	PMI1275	PMI0626
PMI1275	metH	PMI0235	apt
birA	PMI2726	apt	MPI1275
thiI	PMI0626	btuF	metB
gcvP	PMI0028	fabD	dadB
metG	metE	hpt	fabD
PMI1774	PMI2902	PMI3524	PMI0235
dadB	dadB	dgt	btuF
alr	hpt	PMI2902	PMI0336
fadH	dgt	PMI0336	PMI1774
PMI2902	alr	PMI2263	mnmC
apt	PMI0235	birA	fadH
btuF	PMI0336	thiI	dgt
fabD	fabB	metG	metE
rlmL	PMI3524	dadB	alr
fabB	fabD	alr	PMI2902
hpt	PMI1275	fadH	mtnN

## Sheet: AIPL
Descending order of the centrality measures for AIPL
DC	BC	CC	EC
mnmC	mnmC	PMI3678	luxS
luxS	mtnN	mnmC	thrA
mtnN	luxS	luxS	metH
thrA	PMI3678	trmA	metL
metH	trmA	cysK	PMI0028
metL	cysK	thrA	MPI0626
metE	metB	metH	metE
PMI0626	thrA	PMI0235	MPI2726
PMI0028	metH	metG	MPI1275
cysK	metG	polA	PMI0235
metB	trmB	cysM	metB
PMI1275	thiE	lpdA	cysK
dadA	PMI0235	fadH	cysM
PMI2726	birA	sthA	PMI1248
PMI3678	cysM	gor	mdeA
PMI0235	fadH	thiE	thrB
cysM	polA	birA	ilvA
PMI1248	lpdA	rpoS	PMI1234
mdeA	sthA	hemE	metK
iscS	gor	fliA	polA
metG	dadA	hfq	gshA
thiI	iscS	PMI2226	tig
PMI1234	thiI	trmB	PMI3678
ilvA	tig	tig	trmA
thrB	PMI1275	mtnN	mtnN
polA	PMI2226	metB	hemE
metK	metL	metL	PMI2226

## Sheet: QSPO
Label	DC	BC	CC	EC
PMI1344	5	0	0.7	0.962743
trpE	5	0	0.7	0.962743
kdpD	1	0	0.6	0.01421
kdpE	3	3	1	0.025022
ribA	1	0	0.375	0.01601
ribD	2	5	0.545455	0.036687
pabA	5	0	0.7	0.962743
pabB	5	0	0.7	0.962743
PMI1345	6	10	0.875	1
trpC	5	0	0.7	0.962743
flhD	1	0	1	0.005285
flhC	1	0	1	0.005285
PMI2708	2	5	0.545455	0.036687
PMI2707	1	0	0.375	0.01601
gadB	1	0	0.388889	0.046049
gadC	2	6	0.583333	0.212501
oxaA	2	0	0.5	0.047412
yajC	4	12	0.75	0.07001
rssA	1	0	0.6	0.01421
hfq	2	1	1	0.013465
luxS	1	0	0.666667	0.009331
lepB	2	0	0.5	0.047412
crp	1	0	0.666667	0.009331
mppA	1	0	0.6	0.01421

## Sheet: QSPH
Label	DC	BC	CC	EC
flhD	1	0	1	0
flhC	1	0	1	0
pabA	4	0	0.111111	-3.49e-17
trpE	4	0	0.111111	5.8e-17
oppB	10	0	0.0153846	-0.267127
oppD	11	0.2	0.015625	-0.289544
pabB	4	0	0.111111	-6.78e-17
PMI1344	4	0	0.111111	-2.19e-16
kdpD	2	312	0.0208333	-0.00760254
kdpE	4	322.667	0.0208333	-0.082161
PMI1345	5	16	0.142857	3.12e-16
oppC	11	0.2	0.015625	-0.289544
ribA	1	0	0.00961539	-3e-06
ribD	3	48	0.0125	-3.28e-05
oppF	11	0.2	0.015625	-0.289544
luxS	2	4	0.333333	-3.53e-24
mtnN	1	0	0.2	-5.09e-25
oppA	12	87.5333	0.0204082	-0.296438
oppA2	12	84.2	0.0208333	-0.296438
yntB	10	0	0.0153846	-0.267127
yntC	11	0.2	0.015625	-0.289544
mppA	12	87.5333	0.0204082	-0.296438
secY	9	7.61508	0.015625	-0.000202
secA	9	30.6918	0.0163934	-0.000202
yntA	11	0.2	0.015625	-0.289544
yntD	11	0.2	0.015625	-0.289544
secG	5	0	0.0123457	-8.87e-05
secE	6	4.77778	0.0153846	-0.000159
secB	9	30.6918	0.0163934	-0.000202
ftsY	7	94.6216	0.0172414	-0.00017
ffh	9	312.406	0.02	-0.000833
yntE	11	0.2	0.015625	-0.289544
gadB	1	0	0.0666667	-1.31e-16
gadC	2	10	0.1	1.54e-16
oxaA	9	31.8252	0.0163934	-0.000202
yajC	8	47.7313	0.015873	-0.000184
PMI1423	2	0	0.5	0
aroF	2	0	0.5	0
aroG	2	0	0.5	0
lepB	6	95.2792	0.02	-0.000167
hfq	2	4	0.333333	-3.23e-25
crp	1	0	0.333333	-2.96e-26

## Sheet: QSPV
Label	DC	BC	CC	EC
pykA	27	6757.84	0.00921689	6.98e-05
pykF	27	6757.84	0.00921689	6.98e-05
cheY	27	8192.48	0.00922049	0.111536
tal	26	10626.3	0.00922389	7.26e-05
fliF	26	399.456	0.00917708	0.23671
fliN	26	5585.88	0.00921849	0.210578
rpoS	24	69302.7	0.00929084	0.0105013
flgC	24	80.9471	0.00917154	0.219563
fliJ	24	1383.6	0.00921609	0.196943
flgG	24	51.4482	0.00917154	0.224823
fliK	24	62.591	0.00917154	0.225834
flgI	23	46.0139	0.00917134	0.216828
flgH	23	94.148	0.00917134	0.209864
gltB	22	11499.3	0.00920451	7.78e-05
flgK	22	1094.64	0.00921569	0.17223
fliL	22	2832.85	0.00922089	0.176032
flgE	22	67.886	0.00917114	0.205038
flgL	21	1014.24	0.00921549	0.160545
fliP	21	87.9632	0.0091761	0.202231
fliG	21	87.9632	0.0091761	0.202231
flgN	20	944.039	0.00921529	0.149405
fliD	20	944.039	0.00921529	0.149405
fliH	20	79.1331	0.0091759	0.191425
fliI	20	78.9489	0.0091759	0.197081
fliM	20	79.8714	0.0091759	0.19156
eno	19	41577.6	0.0092637	0.000739
pgi	18	565.278	0.00921829	7.51e-05
maeB	18	6010.3	0.00917055	1.15e-05
PMI2409	18	235.434	0.00916917	1.35e-05
PMI3678	18	15664.1	0.00925926	0.0289973
fliQ	18	52.2192	0.0091755	0.181499
ksgA	17	14566.7	0.00924737	0.00402529
fbaA	17	554.065	0.00921809	7.25e-05
maeA	17	3125.43	0.00916106	8.61e-06
ugd	17	3214.42	0.00911235	3.44e-07
flgM	17	14926.7	0.00922269	0.0676265
fliR	17	43.7299	0.0091753	0.165895
flhA	17	7.04342	0.00917015	0.17278
sdhA	16	770.976	0.00911215	8.27e-07
frdA	16	770.976	0.00911215	8.27e-07
galE	16	6970.15	0.00911313	4.42e-07
fliC1	16	14127.1	0.00925926	0.0814725
dnaA	15	5546.39	0.00914136	2.24e-06
PMI1482	15	16.7397	0.00243901	0
oppF	15	18.6841	0.00243901	0
dppD	15	18.6841	0.00243901	0
dppC	15	16.7397	0.00243901	0
tpiA	15	261.405	0.00921769	7.3e-05
fumC	15	645.586	0.00911196	8.26e-07
sdhB	15	765.143	0.00911196	8.09e-07
sdhC	15	765.143	0.00911196	8.09e-07
flgF	15	3.79509	0.00916284	0.136919
flgB	15	3.79509	0.00916284	0.136919
flgD	15	3.79509	0.00916284	0.136919
ppaA	14	288.41	0.00251207	0
fbaB	14	330.85	0.0092113	6.53e-05
gatY	14	336.433	0.0092113	6.48e-05
pfkA	14	379.088	0.00921549	6.46e-05
umoB	14	901.429	0.00914549	0.00333597
rcsF	14	901.429	0.00914549	0.00333597
rcsD	14	3763.4	0.00920531	0.0108408
flhB	14	0.66316	0.00916956	0.146059
argD	13	1382.93	0.00919535	4.64e-05
oppB	13	10.1444	0.00243898	0
gapA	13	157.755	0.00921729	6.98e-05
frdB	13	517.876	0.00911157	8.06e-07
sdhD	13	4.51429	0.00905257	1.48e-07
PMI3188	13	1085.27	0.00911157	1.38e-07
pgm	13	17919.7	0.00922049	5.7e-05
PMI1873	13	6504.9	0.00915199	0.000513
PMI2247	13	6595.94	0.00920312	4.21e-05
flgJ	13	0.487179	0.00916244	0.121564
gidB	12	436.25	0.00908197	4.84e-07
PMI3195	12	58.6309	0.00905488	3.54e-08
PMI1490	12	7110.4	0.00916818	2.91e-06
surA	11	1433.73	0.00918859	0.000283
znuB	11	97.1238	0.00251218	0
znuC	11	97.1238	0.00251218	0
sucC	11	1	0.00905218	1.27e-07
sucD	11	1	0.00905218	1.27e-07
mrpJ	10	34	0.00240385	0
csrA	10	2020.69	0.00925361	0.0201842
hexA	10	12301	0.0092518	0.0049975
ftsP	10	376.667	0.002512	0
gyrA	10	610.506	0.00913998	2.22e-06
parC	10	610.506	0.00913998	2.22e-06
parE	10	610.506	0.00913998	2.22e-06
mrcA	10	7	0.00240385	0
mtgA	10	7	0.00240385	0
mrcB	10	7	0.00240385	0
ftsI	10	7	0.00240385	0
dsbA	10	3579.33	0.00914451	4.01e-06
speB	10	1257.21	0.00919416	4.16e-05
PMI2850	10	7144.05	0.0092095	0.00452004
hemY	10	2818.5	0.009151	0.00053
nrpG	10	48	0.00240385	0
dapE	10	2039.18	0.009188	3.57e-05
pepQ	10	66	0.00240385	0
gidA	10	446.939	0.00908139	1.23e-07
mnmE	10	446.939	0.00908139	1.23e-07
hisG	10	18.25	0.00240385	0
glnA	10	16.1667	0.00914313	7.41e-06
mppA	10	0.722222	0.00243894	0
oppA2	10	0.722222	0.00243894	0
oppA	10	0.722222	0.00243894	0
oppC	10	0.722222	0.00243894	0
sapC	10	1.65079	0.00243894	0
dppA	10	1.65079	0.00243894	0
cysM	10	261.633	0.00914215	2.72e-06
cysK	10	261.633	0.00914215	2.72e-06
cysI	10	261.633	0.00914215	2.72e-06
cysJ	10	261.633	0.00914215	2.72e-06
serC	10	2394.33	0.00912957	1.51e-05
fbp	10	6.98756	0.00916284	2.2e-05
glpX	10	6.98756	0.00916284	2.2e-05
tktA	10	158.671	0.00921469	5.8e-05
gnd	10	948.167	0.00916324	3.53e-06
mdh	10	88.9286	0.00911098	8.18e-07
nuoC	10	0.857143	0.00905199	1.26e-07
aceE	10	13.7374	0.00916758	1.13e-05
sucB	10	13.7374	0.00916758	1.13e-05
lpdA	10	13.7374	0.00916758	1.13e-05
aceF	10	13.7374	0.00916758	1.13e-05
cyaA	10	0	0.00915534	8.14e-06
nrdD	10	0	0.00915534	8.14e-06
relA	10	0	0.00915534	8.14e-06
ndk	10	0	0.00915534	8.14e-06
rpoZ	10	0	0.00915534	8.14e-06
rpoB	10	0	0.00915534	8.14e-06
rpoC	10	0	0.00915534	8.14e-06
rpoA	10	0	0.00915534	8.14e-06
wzz	10	9226	0.00916659	0.00378365
cpsF	10	33.0952	0.0090545	3.18e-08
hldD	10	999.9	0.00905392	1.38e-08
disA	10	5655	0.00904948	9.5e-06
umoD	10	286.533	0.00909169	3.49e-05
PMI0401	10	176.619	0.0091447	0.0012814
PMI2548	10	176.619	0.0091447	0.0012814
PMI3603	10	176.619	0.0091447	0.0012814
holE1	10	176.619	0.0091447	0.0012814
rcsC	10	603.587	0.00920451	0.0105845
argI	10	13483.5	0.00924838	0.000585
lrp	10	23292.1	0.00925241	0.000639
putA	10	1101.41	0.00920073	4.46e-05
lon	10	316.843	0.00924657	0.000853
cheW	10	3	0.00915889	0.0103714
cheA	10	3	0.00915889	0.0103714
cheB	10	3	0.00915889	0.0103714
cheR	10	3	0.00915889	0.0103714
cheZ	10	3	0.00915889	0.0103714
fliS	10	0	0.00915633	0.0864024
fliZ	10	0	0.00921309	0.0661777
flgA	10	0	0.00921309	0.0661777
fliT	10	0	0.00921309	0.0661777
fliO	10	0	0.00916857	0.103958
fliE	10	0	0.00915869	0.106093
sun	9	879	0.00924275	0.00392163
dnaN	9	399.172	0.00913978	2.22e-06
apaH	9	211.133	0.0091882	0.000315
PMI1082	9	4306.74	0.0092093	0.0044709
sitC	9	49.4619	0.00251215	0
sitB	9	49.4619	0.00251215	0
sitD	9	49.4619	0.00251215	0
znuA	9	12.7	0.002512	0
hisH	9	0.25	0.00240383	0
hisF	9	0.25	0.00240383	0
hisA	9	0.25	0.00240383	0
hisI	9	0.25	0.00240383	0
hisC	9	0.25	0.00240383	0
hisB	9	0.25	0.00240383	0
hisD	9	0.25	0.00240383	0
oppD	9	0.5	0.00243893	0
dppF	9	1.42857	0.00243893	0
cysH	9	104.333	0.00914195	2.71e-06
cysC	9	104.333	0.00914195	2.71e-06
epd	9	0.546703	0.0092083	5.91e-05
pgk	9	0.365079	0.0092083	5.93e-05
fruK	9	0.796703	0.00916264	2.2e-05
frdC	9	0	0.0090518	1.06e-07
frdD	9	0	0.0090518	1.06e-07
poxB	9	0	0.0091581	8.46e-06
waaC	9	784.233	0.00905373	1.38e-08
waaF	9	784.233	0.00905373	1.38e-08
PMI0870	9	160.067	0.00909149	3.46e-05
PMI1964	9	284.633	0.00909149	3.36e-05
PMI0830	9	0	0.00908469	0.000739
PMI2870	9	0	0.00908469	0.000739
wzzE	9	0	0.00908469	0.000739
rffC	9	0	0.00908469	0.000739
PMI2841	9	598.388	0.00920431	0.0101481
phoQ	9	598.388	0.00920431	0.0101481
rcsB	9	598.388	0.00920431	0.0101481
ftsK	9	11438	0.00919854	3.63e-05
ftsH	9	217.843	0.00924637	0.000825
clpP	9	217.843	0.00924637	0.000825
dnaK	9	217.843	0.00924637	0.000825
mrpH	8	0	0.00240382	0
mrpB	8	0	0.00240382	0
mrpA	8	0	0.00240382	0
mrpE	8	0	0.00240382	0
mrpF	8	0	0.00240382	0
mrpG	8	0	0.00240382	0
mrpC	8	0	0.00240382	0
mrpD	8	0	0.00240382	0
hfq	8	25.6	0.00924255	0.00579061
fliA	8	941.131	0.00924798	0.0197948
polA	8	201.667	0.00913939	2.2e-06
imp	8	1090.73	0.009188	0.000258
wzy	8	0	0.0090518	1.55e-08
trmL	8	0	0.0090518	1.55e-08
PMI3193	8	0	0.0090518	1.55e-08
PMI3194	8	0	0.0090518	1.55e-08
PMI3191	8	0	0.0090518	1.55e-08
PMI0666	8	0	0.00240382	0
PMI1463	8	0	0.00240382	0
gltD	8	4.33333	0.00914273	7.08e-06
PMI2945	8	0.222222	0.00243891	0
PMI1481	8	0.222222	0.00243891	0
dppB	8	0.222222	0.00243891	0
cysN	8	0	0.00914175	2.69e-06
PMI2246	8	0	0.00914175	2.69e-06
pdxA	8	6200.83	0.00918939	0.000264
rpiA	8	730	0.00916284	3.41e-06
zwf	8	524.333	0.00916284	3.51e-06
PMI1303	8	1815	0.00916422	0.00376501
PMI1489	8	308.244	0.00911059	1.36e-07
secM	8	126.533	0.0090913	3.34e-05
PMI3206	8	126.533	0.0090913	3.34e-05
clpX	8	63.1429	0.0092281	0.000791
grpE	8	63.1429	0.0092281	0.000791
dnaJ	8	63.1429	0.0092281	0.000791
PMI1522	7	11.2	0.00924235	0.00482708
fliC2	7	913.058	0.00924777	0.0195577
rpsD	7	7.46667	0.00918502	0.000501
tatB	7	4.66667	0.00251169	0
tatC	7	4.66667	0.00251169	0
uvrD	7	0.555556	0.00908062	5.53e-07
dacB	7	0	0.00240381	0
dacC	7	0	0.00240381	0
dacA	7	0	0.00240381	0
murG	7	0	0.00240381	0
ppiD	7	6.63333	0.00912722	5.96e-05
lysA	7	300.613	0.00919356	3.94e-05
argH	7	300.613	0.00919356	3.94e-05
PMI2598	7	0	0.00240381	0
nrpB	7	0	0.00240381	0
nrpA	7	0	0.00240381	0
PMI2599	7	0	0.00240381	0
nrpU	7	0	0.00240381	0
nrpS	7	0	0.00240381	0
nrpT	7	0	0.00240381	0
PMI3380	7	0	0.00251186	0
sitA	7	0	0.00251186	0
dapF	7	764.346	0.0091874	3.41e-05
dapA	7	15.1286	0.00913409	7.68e-06
lepA	7	437.472	0.00908081	1.01e-07
oxaA	7	1.3	0.00908081	1.22e-07
rpmH	7	157.167	0.00908081	1.19e-07
glsA	7	2	0.00914254	6.9e-06
gdhA	7	2.83333	0.00914254	6.89e-06
PMI2946	7	0.222222	0.0024389	0
PMI0794	7	0.8	0.009081	6.43e-07
pheA	7	6	0.0090686	2.32e-06
pdxB	7	1145	0.00912899	1.44e-05
cscK	7	0.296703	0.00915613	1.59e-05
rpe	7	572.667	0.00916264	3.4e-06
cyoB	7	0	0.00905141	1.03e-07
PMI2511	7	282.467	0.0090911	3.08e-05
PMI1491	7	1.2	0.00919854	0.00470595
hslV	7	0	0.00918403	0.00028
PMI1666	7	0	0.0091583	0.00907355
PMI1665	7	0	0.0091583	0.00907355
truB	6	2.66667	0.00918462	0.000486
PMI1677	6	55.7202	0.00920571	0.00440829
PMI1852	6	55.7202	0.00920571	0.00440829
rep	6	0	0.00908023	5.38e-07
ompH	6	2.73333	0.00912663	3.38e-05
bamB	6	0.8	0.00912663	3.45e-05
bamA	6	0.8	0.00912663	3.45e-05
copA	6	360	0.00251213	0
zntR	6	33.2571	0.00251195	0
dapD	6	12.2952	0.00913389	6.17e-06
dapB	6	12.2952	0.00913389	6.17e-06
obg	6	5.06667	0.00902201	2.56e-08
prfA	6	1.56667	0.00902086	1.41e-08
rnpA	6	0	0.00908062	1.19e-07
thrC	6	831.333	0.00912879	1.43e-05
serB	6	2.33333	0.00906841	2.26e-06
gntK	6	3.66667	0.00910162	5.05e-07
mqo	6	0	0.0091102	7.58e-07
feoC	6	4	0.00910493	0.000458
galT	6	3005.52	0.00916699	2.79e-06
waaE	6	365.167	0.00905315	1.36e-08
waaQ	6	1	0.00899376	9.08e-10
PMI0130	6	0	0.00909091	3.18e-05
PMI2950	6	0.666667	0.00909091	3.17e-05
PMI2808	6	0	0.0091581	0.00859184
PMI2809	6	0	0.0091581	0.00859184
PMI1180	6	0	0.0091581	0.00859184
rpsH	5	2	0.00918462	0.000286
lysR	5	3450.97	0.00924054	0.00104278
PMI1204	5	0	0.00251166	0
dmsA	5	0	0.00251166	0
PMI2964	5	0	0.00251166	0
ftsN	5	0	0.00240378	0
PMI3692	5	0	0.00240378	0
fkpA	5	448.733	0.00918542	0.000241
bamD	5	0.4	0.00912644	3.18e-05
sthA	5	415.333	0.00914352	3.98e-06
trxB	5	415.333	0.00914352	3.98e-06
PMI0234	5	21.9303	0.00914273	9.46e-06
PMI1097	5	5.5	0.00915002	0.000523
PMI1765	5	0	0.00912585	4.12e-06
mnmA	5	0	0.00902067	1.07e-08
nirD	5	0.5	0.00914215	4.65e-06
carA	5	0	0.00914215	4.66e-06
carB	5	0	0.00914215	4.66e-06
PMI2726	5	0	0.00908062	4.4e-07
PMI2776	5	2.33333	0.00906821	2.16e-06
PMI1094	5	2	0.00906821	1.09e-06
PMI2382	5	2.33333	0.00906821	2.16e-06
serA	5	2	0.00906821	1.09e-06
kduD	5	1.16667	0.00910142	3.88e-07
edd	5	362.833	0.00916225	3.27e-06
PMI3102	5	8.66667	0.00905353	3.35e-08
rffH	5	3002.51	0.00916679	2.69e-06
galK	5	2066.11	0.00916561	2.69e-06
PMI3173	5	208.667	0.00905295	1.36e-08
gmhB	5	0	0.00899357	6.81e-10
hldE	5	0	0.00899357	6.81e-10
PMI1236	5	0.666667	0.00903083	7.13e-06
baeS	5	5.81606	0.00920272	0.00872464
PMI1477	5	395.937	0.00920113	4.13e-05
ftsJ	4	0	0.00918423	0.000459
apaG	4	0	0.0091872	0.00025
rpsB	4	0	0.00918423	0.000271
PMI0865	4	0	0.00240376	0
speA	4	0	0.00913173	5.99e-06
PMI1165	4	0	0.00914785	0.000499
hemX	4	22	0.0090911	5.25e-05
hemC	4	2	0.00908916	3.02e-05
cueR	4	2	0.00251172	0
argG	4	128.967	0.0091868	3.34e-05
PMI0545	4	0	0.00240376	0
ptrA	4	0	0.00240376	0
rffT	4	0	0.00240376	0
wzyE	4	0	0.00240376	0
nirB	4	0	0.00914195	4.37e-06
fsaA	4	0	0.00910123	4.87e-07
rpiB	4	0	0.00910123	3.75e-07
pgl	4	0	0.00910123	3.77e-07
arnA	4	0	0.00905103	1.77e-08
glmM	4	0.4	0.00916284	2.77e-06
PMI3097	4	59.6222	0.00910786	1.22e-07
bcsA	4	59.6222	0.00910786	1.22e-07
nnrD	4	3	0.008989	4.98e-07
PMI3395	4	0	0.00903064	5.74e-06
PMI1494	3	0	0.00918839	0.000691
dsdC	3	0	0.00918839	0.000317
PMI3117	3	0	0.00918839	0.000317
PMI0170	3	0	0.00251163	0
phsA	3	0	0.00251163	0
yacG	3	0	0.00907809	2.69e-07
dsbC	3	0	0.00908256	1.77e-07
PMI0439	3	0	0.00908256	1.77e-07
PMI0073	3	0	0.00908256	4.95e-07
PMI1213	3	0	0.00908256	4.95e-07
dsbB	3	0	0.00908256	1.77e-07
speF	3	8.16667	0.0091333	4.14e-06
hemD	3	0	0.00908896	2.9e-05
PMI1153	3	0	0.00251181	0
PMI3085	3	0	0.0025117	0
arsR	3	1	0.0025117	0
cueO	3	0	0.0025117	0
mnmC	3	0	0.00240375	0
PMI2909	3	0	0.00240375	0
gcvT	3	0	0.00240375	0
trkH	3	0	0.00240375	0
hemG	3	0	0.00240375	0
PMI3552	3	0	0.00240375	0
aroA	3	0	0.00906783	1.49e-06
hmuR2	3	0	0.00910435	0.000402
PMI0965	3	0	0.00910435	0.000402
PMI0921	3	0	0.00910435	0.000402
PMI0492	3	0	0.00910435	0.000402
gsk	3	1	0.00910435	0.00039
rpsL	3	0	0.00910844	2.22e-07
kbl	3	0	0.00899319	6.81e-10
rffD	3	0.4	0.00899319	6.81e-10
PMI1208	3	0	0.00898881	4.8e-07
adhE	3	0	0.00898881	4.8e-07
tdh	3	0	0.00898881	4.8e-07
umoA	3	1	0.00236407	0
PMI3114	3	1	0.00236407	0
fis	3	0	0.00923793	0.000599
hns	3	0	0.00923793	0.000599
speG	2	0	0.00913134	2.1e-06
hemF	2	0	0.00908877	2.67e-05
PMI3521	2	0	0.00251169	0
PMI2060	2	0	0.00251169	0
PMI1557	2	0	0.00912526	1.75e-06
PMI1555	2	0	0.00912526	1.75e-06
ntrB	2	0	0.00914155	3.91e-06
hemH	2	0	0.00910415	0.000209
PMI2163	2	6200	0.00910786	0.000191
PMI2203	2	0	0.00898862	4.61e-07
PMI0406	2	0	0.00898862	4.61e-07
pncA	2	0	0.00898862	4.61e-07
PMI3116	2	0	0.00236405	0
PMI3113	2	0	0.00236405	0
sulA	2	0	0.0092269	0.000578
hipA	1	0	0.00240372	0
PMI0054	1	0	0.00240372	0
cbbbC	1	0	0.0025116	0
PMI0174	1	0	0.0025116	0
rdoA	1	0	0.00908217	1.65e-07
phoA	1	0	0.00908217	1.65e-07
clpS	1	0	0.00908858	2.54e-05
coaE	1	0	0.00240372	0
PMI0074	1	0	0.00240372	0
acpD	1	0	0.00240372	0
PMI3601	1	0	0.00251167	0
prs	1	0	0.00240372	0
tyrP	1	0	0.00898843	4.4e-07
PMI2745	1	0	0.00898843	4.4e-07
potB	1	0	0.00918859	3.19e-05

## Sheet: GPIN
string-id	ProteinName	module	R	kcoreCentrality	DC	BC	CC	EC	P	Z	PZ
529507.PMI3677	gltB	1	6	154	743	0.00122403	0.0742607	0.0677912	0.30797	4.526	1.39387
529507.PMI3678	PMI3678	1	6	154	1014	0.00344307	0.0519988	0.0636068	0.44936	3.77084	1.69447
529507.PMI1731	rcsC	1	6	154	985	0.00347551	0.0511727	0.0564819	0.486826	3.01341	1.46701
529507.PMI2826	polA	1	5	154	1197	0.0034449	0.0643059	0.102376	0.195088	7.2009	1.40481
529507.PMI1545	guaA	1	5	154	861	0.000616457	0.0937982	0.0979721	0.0994357	5.78834	0.575567
529507.PMI0009	dnaK	1	5	154	914	0.00141227	0.0815523	0.0858065	0.128308	4.67258	0.599529
529507.PMI0646	metG	1	5	154	803	0.000684004	0.0908349	0.0836781	0.0934916	4.60725	0.430739
529507.PMI0375	recA	1	5	154	837	0.00177368	0.0851042	0.0805388	0.163774	4.30643	0.705279
529507.PMI1546	guaB	1	5	154	841	0.0011676	0.082181	0.0793211	0.0957414	4.80004	0.459563
529507.PMI2785	rpoB	1	5	154	613	0.000653537	0.116994	0.0789747	0.114444	3.28657	0.376127
529507.PMI1039	pheT	1	5	154	773	0.00166085	0.0874547	0.077466	0.0968481	4.06528	0.393715
529507.PMI2793	fusA	1	5	154	567	0.000760361	0.129294	0.0755819	0.0411009	2.9164	0.119867
529507.PMI3280	rpoA	1	5	154	573	0.000514502	0.123205	0.0753161	0.110511	3.0353	0.335433
529507.PMI2543	groL	1	5	154	792	0.0011568	0.0849822	0.0751398	0.177351	3.63891	0.645363
529507.PMI2285	rpsB	1	5	154	505	0.000475902	0.142397	0.0742607	0.072997	2.7669	0.201975
529507.PMI0221	eno	1	5	154	745	0.000849608	0.0888838	0.071689	0.0932998	3.75785	0.350607
529507.PMI2795	rpsL	1	5	154	539	0.000439004	0.119125	0.0695966	0.126425	2.57755	0.325865
529507.PMI1334	topA	1	5	154	750	0.00174596	0.07895	0.06822	0.19349	3.53664	0.684303
529507.PMI0715	rpsA	1	5	154	550	0.000326094	0.118305	0.0676605	0.0769736	2.70277	0.208042
529507.PMI2784	rpoC	1	5	154	529	0.000270053	0.126066	0.067577	0.10373	2.62726	0.272527
529507.PMI0114	tig	1	5	154	616	0.000612943	0.0963086	0.0633274	0.0905014	2.82466	0.255636
529507.PMI3135	gyrB	1	5	154	645	0.00120679	0.0950784	0.0629257	0.115839	2.60443	0.301694
529507.PMI1875	purL	1	5	154	727	0.0017174	0.0782655	0.0623792	0.0892446	3.39218	0.302734
529507.PMI3224	metL	1	5	154	784	0.00112373	0.0688428	0.0618033	0.250437	3.72877	0.933822
529507.PMI1732	gyrA	1	5	154	670	0.00108578	0.0912409	0.0618028	0.170627	2.76075	0.47106
529507.PMI0001	thrA	1	5	154	699	0.000705299	0.0827486	0.0615847	0.113795	3.81805	0.434474
529507.PMI0242	pgk	1	5	154	648	0.000654919	0.0894411	0.0606801	0.110113	2.78771	0.306964
529507.PMI2236	rpoS	1	5	154	805	0.00486908	0.0647563	0.0600995	0.275405	2.98359	0.821695
529507.PMI1867	glyA	1	5	154	644	0.000793082	0.0942946	0.0596846	0.10619	3.22719	0.342697
529507.PMI1486	adhE	1	5	154	740	0.00181501	0.0746794	0.0583824	0.158225	4.1234	0.652425
529507.PMI1856	hscA	1	5	154	755	0.00087031	0.0759482	0.0577394	0.13871	2.86366	0.397218
529507.PMI1405	pykF	1	5	154	655	0.000432375	0.0837055	0.0576035	0.150462	3.01423	0.453526
529507.PMI1155	pykA	1	5	154	638	0.000554395	0.0872205	0.0572372	0.131215	2.99133	0.392506
529507.PMI2372	rpoD	1	5	154	685	0.00250527	0.0769171	0.0559817	0.202713	2.50232	0.507253
529507.PMI2409	PMI2409	1	5	154	636	0.000368585	0.0845635	0.0549099	0.151306	2.7949	0.422884
529507.PMI1268	PMI1268	1	5	154	828	0.00206563	0.0608516	0.0537807	0.295548	2.52569	0.746464
529507.PMI3313	trxA	1	5	154	727	0.00125155	0.0678766	0.0533978	0.147373	2.9119	0.429135
529507.PMI1504	gapA	1	5	154	681	0.00116217	0.0779328	0.0529488	0.125032	2.5938	0.324308
529507.PMI3205	tpiA	1	5	154	604	0.000754335	0.0857028	0.0516368	0.116228	2.51933	0.292817
529507.PMI2774	hemE	1	5	154	718	0.00176252	0.064916	0.0511308	0.279744	2.66823	0.746422
529507.PMI2828	dsbA	1	5	154	804	0.00156594	0.0543797	0.0492724	0.266396	2.79618	0.744892
529507.PMI3653	kdsD	1	5	154	604	0.000414723	0.0717207	0.042543	0.11846	2.55113	0.302207
529507.PMI2841	PMI2841	3	3	154	684	0.00164285	0.0500848	0.0273041	0.711333	0.664697	0.47282
529507.PMI3258	rplB	1	2	154	419	0.000249265	0.164763	0.0682079	0.0810289	2.27306	0.184184
529507.PMI3255	rplC	1	2	154	450	0.000426762	0.15337	0.0675688	0.0822379	2.25803	0.185696
529507.PMI2788	rplA	1	2	154	456	0.000474399	0.143439	0.065705	0.0836215	2.25909	0.188909
529507.PMI3251	PMI3251	1	2	154	549	0.00125836	0.116197	0.0654844	0.0870584	2.32948	0.202801
529507.PMI2792	PMI2792	1	2	154	540	0.000330469	0.119386	0.0653404	0.0726305	2.32093	0.168571
529507.PMI3272	rpsE	1	2	154	441	0.000354756	0.146333	0.0645248	0.0811253	2.08127	0.168844
529507.PMI3279	rpsD	1	2	154	496	0.000363467	0.128758	0.0644263	0.0531111	2.36743	0.125737
529507.PMI3669	rplM	1	2	154	450	0.0003659	0.145185	0.0643851	0.0726654	2.11816	0.153917
529507.PMI3267	rplE	1	2	154	382	0.000135445	0.175678	0.0640972	0.0799753	2.09172	0.167286
529507.PMI2284	tsf	1	2	154	466	0.000606506	0.13715	0.0624435	0.0530012	2.09292	0.110927
529507.PMI2787	rplJ	1	2	154	428	0.000320343	0.143968	0.0611305	0.0563454	2.0055	0.113001
529507.PMI3670	rpsI	1	2	154	399	0.000203456	0.163186	0.0609467	0.0591718	1.87107	0.110714
529507.PMI3270	rplF	1	2	154	382	0.000185077	0.168068	0.0608322	0.0542233	1.89108	0.102541
529507.PMI3271	rplR	1	2	154	386	0.000262847	0.163732	0.0602954	0.0594231	1.88117	0.111785
529507.PMI3275	secY	1	2	154	478	0.000315427	0.121779	0.0601581	0.0958373	2.14201	0.205285
529507.PMI3274	rplO	1	2	154	396	0.000216707	0.155488	0.0600443	0.0809003	1.84113	0.148948
529507.PMI3278	rpsK	1	2	154	381	0.000499743	0.15695	0.0583255	0.108987	1.60625	0.17506
529507.PMI0220	pyrG	1	2	154	567	0.000412106	0.103193	0.0583079	0.0790731	2.42404	0.191677
529507.PMI3421	rpsO	1	2	154	388	0.000444751	0.159172	0.0581732	0.0625688	1.76524	0.110449
529507.PMI3254	rpsJ	1	2	154	346	0.000215912	0.185963	0.0581485	0.0581232	1.58463	0.0921039
529507.PMI1034	thrS	1	2	154	535	0.000643514	0.109483	0.0577791	0.0536035	2.14089	0.114759
529507.PMI2789	rplK	1	2	154	352	0.000197737	0.183786	0.0576855	0.0537244	1.55105	0.0833291
529507.PMI0382	ffh	1	2	154	526	0.000512102	0.107569	0.0570666	0.0954465	2.14405	0.204642
529507.PMI3262	rplP	1	2	154	335	0.00556628	0.185143	0.0568365	0.0616849	1.51246	0.0932961
529507.PMI3418	infB	1	2	154	460	0.000552856	0.121873	0.0566898	0.124526	1.8311	0.228019
529507.PMI3277	rpsM	1	2	154	385	0.00051618	0.154161	0.0566881	0.096188	1.55455	0.149529
529507.PMI2184	adk	1	2	154	487	0.000285896	0.109761	0.0558221	0.108231	2.12538	0.230033
529507.PMI0386	rplS	1	2	154	374	0.000219649	0.153923	0.0556898	0.0574691	1.73275	0.0995798
529507.PMI3422	pnp	1	2	154	443	0.000284564	0.14083	0.0549762	0.0682867	1.85253	0.126504
529507.PMI3257	rplW	1	2	154	361	0.000348261	0.15155	0.0549417	0.0949167	1.63871	0.155541
529507.PMI3062	atpA	1	2	154	472	0.000317123	0.12104	0.0542765	0.115611	1.94242	0.224565
529507.PMI3259	rpsS	1	2	154	333	0.000333819	0.178563	0.0542082	0.066675	1.34569	0.0897239
529507.PMI2282	frr	1	2	154	442	0.000342419	0.124396	0.0538786	0.0956657	1.70762	0.16336
529507.PMI3374	rpsF	1	2	154	402	0.000307029	0.136111	0.0537428	0.0569991	1.66913	0.0951389
529507.PMI1818	gltX	1	2	154	600	0.000508376	0.0940974	0.053282	0.108973	2.10399	0.229278
529507.PMI0433	leuS	1	2	154	587	0.000914087	0.0932014	0.0532361	0.137104	2.14055	0.293478
529507.PMI3132	dnaA	1	2	154	619	0.00113484	0.083477	0.0529253	0.164709	2.27796	0.375201
529507.PMI3265	rplN	1	2	154	294	0.000211187	0.200035	0.0526493	0.0982496	1.19042	0.116959
529507.PMI3064	atpD	1	2	154	439	0.000362949	0.127972	0.0525682	0.107137	1.76844	0.189465
529507.PMI3406	rpmA	1	2	154	357	0.000224976	0.145249	0.0524329	0.065826	1.59202	0.104796
529507.PMI2344	parC	1	2	154	649	0.000899515	0.0858947	0.0519553	0.168753	2.18336	0.368448
529507.PMI2544	groS	1	2	154	569	0.000952033	0.094218	0.051789	0.0822464	1.92446	0.15828
529507.PMI2786	rplL	1	2	154	348	0.000286744	0.150621	0.0513027	0.112409	1.20507	0.135461
529507.PMI0241	epd	1	2	154	662	0.000896777	0.0779368	0.0511402	0.164745	2.36242	0.389196
529507.PMI3266	rplX	1	2	154	319	0.000300043	0.168372	0.0510357	0.0644065	1.3037	0.0839668
529507.PMI1038	pheS	1	2	154	542	0.000560571	0.101122	0.0509463	0.0845745	1.94576	0.164561
529507.PMI3420	truB	1	2	154	496	0.000525262	0.106455	0.0508748	0.121752	1.85558	0.22592
529507.PMI2345	parE	1	2	154	671	0.000964631	0.0810958	0.0508707	0.133013	2.17079	0.288744
529507.PMI3608	rpoH	1	2	154	578	0.00269056	0.0824962	0.0503733	0.182031	2.10168	0.382572
529507.PMI1900	grpE	1	2	154	552	0.000686483	0.0985261	0.0500698	0.113437	1.84233	0.208989
529507.PMI3400	mdh	1	2	154	620	0.000995932	0.0822067	0.0500437	0.193214	2.38606	0.46102
529507.PMI2334	ksgA	1	2	154	541	0.000582421	0.0956757	0.0500116	0.142604	2.036	0.290341
529507.PMI3377	rplI	1	2	154	384	0.000418944	0.133174	0.0494905	0.0907497	1.40303	0.127324
529507.PMI2371	dnaG	1	2	154	543	0.00063516	0.0919176	0.049389	0.165732	1.82009	0.301647
529507.PMI3424	deaD	1	2	154	538	0.000375067	0.0959201	0.0491001	0.0861671	1.76223	0.151846
529507.PMI3133	dnaN	1	2	154	506	0.000456338	0.100262	0.0490133	0.0718011	2.10148	0.150889
529507.PMI2530	efp	1	2	154	494	0.000411169	0.107604	0.048806	0.107858	1.61806	0.174521
529507.PMI1823	ligA	1	2	154	686	0.00241537	0.0718881	0.0486716	0.193637	2.24382	0.434486
529507.PMI3462	valS	1	2	154	511	0.000544639	0.10266	0.0484131	0.0915898	1.66797	0.152769
529507.PMI2061	secA	1	2	154	534	0.000371002	0.0981838	0.0484069	0.0798505	1.9475	0.155509
529507.PMI1087	prfA	1	2	154	444	0.000303518	0.118958	0.0481873	0.0735466	1.60943	0.118368
529507.PMI3412	ftsH	1	2	154	605	0.00075383	0.0850238	0.0479943	0.141792	2.09058	0.296428
529507.PMI0110	dbpA	1	2	154	537	0.000524505	0.0953767	0.0479471	0.089124	1.71068	0.152462
529507.PMI3312	rhlB	1	2	154	515	0.000239414	0.0983095	0.0478197	0.0858446	1.68766	0.144877
529507.PMI1552	maeB	1	2	154	553	0.00114968	0.0839622	0.0476705	0.19081	2.45907	0.469215
529507.PMI0015	ileS	1	2	154	514	0.00046676	0.102367	0.04764	0.0760217	1.73796	0.132122
529507.PMI2065	ftsZ	1	2	154	581	0.000816951	0.0854168	0.0471791	0.205678	1.92012	0.394926
529507.PMI0620	rhlE	1	2	154	493	0.000211147	0.102133	0.0464264	0.0886463	1.55733	0.138052
529507.PMI0385	trmD	1	2	154	399	0.000269584	0.132641	0.0463922	0.0510007	1.36895	0.0698171
529507.PMI1897	srmB	1	2	154	492	0.000121622	0.102803	0.0461698	0.0691251	1.54022	0.106468
529507.PMI1103	argS	1	2	154	504	0.000737537	0.0980032	0.0458776	0.114936	1.60272	0.184211
529507.PMI1841	der	1	2	154	542	0.000458661	0.0861444	0.0455497	0.177523	1.87275	0.332456
529507.PMI3263	rpmC	1	2	154	222	8.36e-05	0.237575	0.0453742	0.0808199	0.905009	0.0731427
529507.PMI2286	map2	1	2	154	469	0.000592399	0.101375	0.0451792	0.138117	1.34249	0.185421
529507.PMI1080	engD	1	2	154	415	0.000323698	0.120741	0.0448541	0.0569095	1.26035	0.0717259
529507.PMI3036	sodA	1	2	154	562	0.00104764	0.0855575	0.0448323	0.1415	1.61459	0.228465
529507.PMI0010	dnaJ	1	2	154	557	0.00086464	0.0882955	0.0445922	0.132328	1.73367	0.229413
529507.PMI0700	serS	1	2	154	493	0.000387592	0.0966475	0.0444491	0.135214	1.60495	0.217011
529507.PMI1397	sodB	1	2	154	551	0.000859804	0.0867714	0.0443465	0.133383	1.59062	0.212161
529507.PMI3407	obg	1	2	154	440	0.000287109	0.110741	0.0440882	0.175258	1.35341	0.237197
529507.PMI1844	hisS	1	2	154	532	0.000753552	0.0895376	0.0440221	0.112353	1.66669	0.187257
529507.PMI2283	pyrH	1	2	154	453	0.000405449	0.10524	0.0439829	0.0536327	1.53984	0.0825859
529507.PMI0564	gltA	1	2	154	501	0.000549241	0.0933937	0.0436333	0.0955494	2.11669	0.202249
529507.PMI1035	infC	1	2	154	393	0.000880136	0.111738	0.0436182	0.162243	0.925543	0.150163
529507.PMI0826	rplY	1	2	154	346	0.000621795	0.116977	0.0434865	0.155491	1.00966	0.156993
529507.PMI3605	ftsY	1	2	154	464	0.000349747	0.0957334	0.0434315	0.154564	1.40195	0.216691
529507.PMI0372	aas	1	2	154	711	0.0015856	0.0583187	0.0434064	0.296671	2.43841	0.723408
529507.PMI3268	rpsN	1	2	154	235	0.000121801	0.210276	0.0433172	0.0736848	0.757609	0.0558243
529507.PMI3405	rplU	1	2	154	359	0.000876162	0.108747	0.043282	0.191273	0.996352	0.190575
529507.PMI1890	lepA	1	2	154	434	0.000482359	0.116189	0.0432254	0.0811226	1.26207	0.102383
529507.PMI3314	rho	1	2	154	460	0.000972115	0.101532	0.043174	0.143693	1.33368	0.191641
529507.PMI1346	trpC	1	2	154	462	0.000425165	0.101382	0.0430052	0.122738	1.83504	0.22523
529507.PMI1906	smpB	1	2	154	359	0.000184765	0.134646	0.0429847	0.0760974	1.17073	0.0890895
529507.PMI2009	prfB	1	2	154	445	0.00089541	0.0909226	0.0426854	0.15133	1.26974	0.19215
529507.PMI2790	nusG	1	2	154	365	0.000231124	0.129987	0.0426803	0.0788107	1.06622	0.0840295
529507.PMI0997	map1	1	2	154	464	0.00084319	0.0952444	0.042623	0.177527	1.18454	0.210288
529507.PMI3063	atpG	1	2	154	400	0.000226407	0.115439	0.0424796	0.105381	1.36026	0.143345
529507.PMI0376	alaS	1	2	154	418	0.00034719	0.116062	0.0421569	0.0600606	1.27616	0.0766471
529507.PMI2264	proS	1	2	154	506	0.000657565	0.0923691	0.0421463	0.0967787	1.48903	0.144106
529507.PMI3550	fadB	1	2	154	555	0.000382138	0.0759398	0.0420254	0.233432	2.41256	0.563169
529507.PMI1386	tyrS	1	2	154	486	0.000607863	0.0983199	0.0419136	0.0802375	1.35692	0.108876
529507.PMI3158	rpmG	1	2	154	279	9.34e-05	0.149821	0.0417039	0.0984309	0.93503	0.0920359
529507.PMI0835	PMI0835	1	2	154	504	0.000790032	0.0835749	0.0417022	0.302915	1.11805	0.338675
529507.PMI2862	gmk	1	2	154	508	0.000472955	0.0865653	0.0416055	0.0810252	1.78027	0.144246
529507.PMI3128	oxaA	1	2	154	451	0.000367532	0.0982858	0.0414613	0.0855108	1.45885	0.124747
529507.PMI2044	lpdA	1	2	154	475	0.000568023	0.0975972	0.0414352	0.0963571	1.94678	0.187586
529507.PMI2882	glnA	1	2	154	522	0.000582435	0.0867978	0.04133	0.217543	1.6492	0.358772
529507.PMI3157	rpmB	1	2	154	314	0.000230537	0.130993	0.0412403	0.108777	0.943195	0.102598
529507.PMI1807	fadJ	1	2	154	528	0.000342243	0.0796821	0.0412347	0.237842	2.29277	0.545319
529507.PMI1789	truA	1	2	154	431	0.000329028	0.102157	0.0407654	0.0835527	1.39672	0.1167
529507.PMI1849	ndk	1	2	154	385	0.000483309	0.101903	0.0404622	0.141865	1.34531	0.190852
529507.PMI2270	dnaE	1	2	154	451	0.000517397	0.0977122	0.040446	0.121615	1.54575	0.187986
529507.PMI2158	cysS	1	2	154	465	0.000433096	0.0962701	0.0402264	0.143277	1.30564	0.187069
529507.PMI0240	tktA	1	2	154	448	0.00027631	0.102251	0.0401848	0.0772265	1.72231	0.133008
529507.PMI0691	infA	1	2	154	300	0.000262741	0.143326	0.0399775	0.0562718	0.78919	0.0444092
529507.PMI3032	trpS	1	2	154	504	0.00043744	0.0913789	0.0399356	0.101075	1.39821	0.141324
529507.PMI3131	rpmH	1	2	154	221	2.77e-05	0.230654	0.0397206	0.0598946	0.646153	0.038701
529507.PMI0758	PMI0758	1	2	154	626	0.00132244	0.0579472	0.0396987	0.258051	1.86644	0.481638
529507.PMI2155	folD	1	2	154	534	0.000563664	0.080295	0.039641	0.151701	1.68894	0.256214
529507.PMI1888	rnc	1	2	154	478	0.000763378	0.0847086	0.0395874	0.25425	1.19887	0.304812
529507.PMI0857	rpmF	1	2	154	276	0.000235484	0.135675	0.0395523	0.116204	0.866163	0.100652
529507.PMI0862	acpP	1	2	154	446	0.000459513	0.0935896	0.0394156	0.077002	1.83006	0.140918
529507.PMI0390	pheA	1	2	154	453	0.000446882	0.0884993	0.0393161	0.150335	1.81001	0.272108
529507.PMI2095	metK	1	2	154	489	0.000455344	0.0899573	0.039313	0.0976636	1.50608	0.147089
529507.PMI0441	PMI0441	1	2	154	649	0.00108256	0.0538614	0.0391831	0.326348	1.7137	0.559263
529507.PMI0115	clpP	1	2	154	462	0.000420685	0.0984316	0.0390262	0.118891	1.18054	0.140355
529507.PMI1734	nrdA	1	2	154	469	0.000889968	0.0863421	0.0388899	0.15526	1.35363	0.210166
529507.PMI0388	tyrA	1	2	154	500	0.000723482	0.0801016	0.0388533	0.191837	1.7653	0.338649
529507.PMI3287	fmt	1	2	154	448	0.00033969	0.0997413	0.0388298	0.118532	1.41328	0.167519
529507.PMI0867	holB	1	2	154	529	0.000918533	0.070986	0.0383006	0.369909	1.31101	0.484953
529507.PMI0395	clpB	1	2	154	507	0.000353829	0.0829542	0.0378173	0.192426	1.26984	0.24435
529507.PMI3340	uvrD	1	2	154	517	0.00109874	0.0790908	0.0376743	0.163268	1.55067	0.253174
529507.PMI0539	glnS	1	2	154	433	0.000369483	0.106555	0.0376524	0.0753294	0.97932	0.0737716
529507.PMI3372	rnr	1	2	154	451	0.000250648	0.0969121	0.0376454	0.131678	1.36851	0.180203
529507.PMI3383	gabD	1	2	154	518	0.000337476	0.0814434	0.0375864	0.157587	2.20287	0.347145
529507.PMI3055	gidA	1	2	154	404	0.000438396	0.114916	0.0374025	0.0872102	0.97998	0.0854643
529507.PMI3455	pyrB	1	2	154	450	0.000522474	0.0916491	0.0372028	0.110095	1.41342	0.15561
529507.PMI3370	purA	1	2	154	400	0.000228302	0.103419	0.0370682	0.0578326	1.35277	0.0782344
529507.PMI2235	mutS	1	2	154	449	0.00212455	0.0950608	0.0370305	0.0878114	1.44954	0.127286
529507.PMI1772	pta	1	2	154	443	0.00080689	0.0832224	0.0369657	0.185836	1.55139	0.288304
529507.PMI2113	aldB	1	2	154	523	0.000349914	0.0783793	0.036549	0.150936	2.1287	0.321297
529507.PMI0414	nrdE	1	2	154	407	0.000772957	0.0984574	0.0364524	0.135708	1.11127	0.150808
529507.PMI2863	rpoZ	1	2	154	391	0.000715091	0.0903126	0.0364179	0.161653	1.18716	0.191908
529507.PMI2835	gor	1	2	154	459	0.0003584	0.0874546	0.0363615	0.126331	1.65688	0.209316
529507.PMI0570	sucB	1	2	154	419	0.000269144	0.100563	0.0363094	0.0705187	1.45626	0.102694
529507.PMI1036	rpmI	1	2	154	271	0.000155874	0.137351	0.036274	0.0907532	0.64231	0.0582917
529507.PMI3310	rep	1	2	154	503	0.000993708	0.0804862	0.0362654	0.170184	1.3975	0.237832
529507.PMI2369	tsaD	1	2	154	387	0.000208372	0.11142	0.0359286	0.120792	1.03304	0.124783
529507.PMI0690	clpA	1	2	154	497	0.000512229	0.0813608	0.0358467	0.213552	1.10539	0.236057
529507.PMI1871	nadE	1	2	154	605	0.00154275	0.059847	0.0358385	0.193623	1.80288	0.34908
529507.PMI3242	sthA	1	2	154	497	0.000483423	0.0739815	0.0357576	0.226309	1.62116	0.366882
529507.PMI0695	trxB	1	2	154	478	0.000701388	0.0837107	0.0357098	0.0881122	1.23591	0.108899
529507.PMI1496	topB	1	2	154	559	0.00230848	0.0675375	0.035554	0.301227	1.10012	0.331386
529507.PMI2318	thyA	1	2	154	469	0.00155273	0.0787677	0.0355485	0.18649	1.41742	0.264335
529507.PMI1111	aspS	1	2	154	358	0.000395085	0.124201	0.0355391	0.069753	0.819331	0.0571508
529507.PMI3305	ilvC	1	2	154	401	0.00039158	0.103208	0.0355057	0.119548	1.02529	0.122571
529507.PMI2754	pgi	1	2	154	422	0.000547757	0.0940945	0.0353687	0.125915	1.62154	0.204175
529507.PMI0384	rimM	1	2	154	357	0.000497485	0.107898	0.0352881	0.103531	0.760951	0.078782
529507.PMI3286	sun	1	2	154	428	0.000314195	0.0876448	0.035235	0.0998806	1.21264	0.121119
529507.PMI1728	PMI1728	1	2	154	474	0.000572793	0.0886751	0.0351489	0.112938	1.00648	0.11367
529507.PMI2741	dnaB	1	2	154	430	0.0012782	0.0903699	0.0350927	0.19795	0.954623	0.188968
529507.PMI1760	nuoC	1	2	154	369	0.000233549	0.110649	0.0350743	0.325536	1.43185	0.466118
529507.PMI3220	rpmE	1	2	154	275	0.000132974	0.136549	0.0350654	0.10802	0.549307	0.0593361
529507.PMI0013	rpsT	1	2	154	228	0.000134723	0.16988	0.0349267	0.0577718	0.543463	0.0313968
529507.PMI1460	betB	1	2	154	487	0.00047229	0.0833224	0.0348759	0.157521	1.94228	0.305949
529507.PMI3363	mutL	1	2	154	443	0.000726056	0.0879144	0.0348082	0.107457	1.29477	0.139133
529507.PMI3061	atpH	1	2	154	364	0.00034856	0.094398	0.0347406	0.178226	0.943356	0.16813
529507.PMI3379	rpmE2	1	2	154	282	0.000215461	0.13022	0.0346813	0.132797	0.502915	0.0667856
529507.PMI3030	rpe	1	2	154	450	0.000365124	0.0853235	0.0346085	0.122256	1.30524	0.159574
529507.PMI0217	relA	1	2	154	495	0.000856768	0.0725058	0.0345927	0.211994	1.32411	0.280704
529507.PMI2307	argA	1	2	154	484	0.000460853	0.0710113	0.0344837	0.174738	1.61597	0.282372
529507.PMI3411	ftsJ	1	2	154	378	0.000241218	0.107003	0.0343281	0.0676538	0.928585	0.0628223
529507.PMI3127	mnmE	1	2	154	394	0.000513616	0.11173	0.0343114	0.111751	0.797196	0.0890877
529507.PMI3417	nusA	1	2	154	329	0.000149524	0.125022	0.0340016	0.0565645	0.703672	0.0398028
529507.PMI3542	rfaH	1	2	154	448	0.00112092	0.07083	0.0339687	0.300361	0.694166	0.2085
529507.PMI2298	xni	1	2	154	501	0.00109268	0.0743946	0.0339215	0.286679	1.04136	0.298537
529507.PMI0393	rluD	1	2	154	473	0.000529609	0.083949	0.0338468	0.0893554	1.23934	0.110741
529507.PMI0662	hisB	1	2	154	432	0.000358255	0.0914907	0.0338262	0.0521064	1.36498	0.0711243
529507.PMI0228	dnaQ	1	2	154	385	0.000292569	0.0959182	0.033823	0.127646	0.995691	0.127096
529507.PMI3136	asd	1	2	154	428	0.000341244	0.0916399	0.0337097	0.145052	1.18302	0.171599
529507.PMI3302	ilvD	1	2	154	398	0.000582593	0.10915	0.0336736	0.0810672	1.13004	0.0916094
529507.PMI3683	ureA	1	2	154	443	0.000678543	0.0859419	0.0336727	0.323863	0.881994	0.285645
529507.PMI2747	ssb	1	2	154	417	0.000999546	0.0843311	0.0336525	0.222943	0.933249	0.208061
529507.PMI2630	PMI2630	1	2	154	504	0.00143355	0.0763774	0.0336399	0.400049	0.859458	0.343825
529507.PMI0899	PMI0899	1	2	154	408	0.000719555	0.0883367	0.0336276	0.263814	0.882594	0.23284
529507.PMI3373	rlmB	1	2	154	426	0.000262697	0.0949262	0.0335665	0.0711035	1.02753	0.0730612
529507.PMI0117	lon	1	2	154	449	0.000629288	0.0834553	0.0335321	0.230681	0.86256	0.198976
529507.PMI1790	usg	1	2	154	419	0.000306007	0.0928746	0.0335057	0.115145	1.1841	0.136343
529507.PMI0658	hisI	1	2	154	361	0.000168354	0.105049	0.0333298	0.0607509	1.52279	0.0925109
529507.PMI2760	edd	1	2	154	417	0.000790406	0.0982193	0.033309	0.160243	1.05397	0.168891
529507.PMI3509	prfH	1	2	154	420	0.00148839	0.0669229	0.0332545	0.326373	0.65566	0.213989
529507.PMI0401	PMI0401	1	2	154	561	0.000710972	0.0673933	0.0332353	0.478436	0.801179	0.383313
529507.PMI3365	hfq	1	2	154	390	0.000325087	0.085145	0.033059	0.134431	1.04138	0.139994
529507.PMI0073	PMI0073	1	2	154	448	0.000977514	0.0868591	0.0329885	0.12537	0.933969	0.117092
529507.PMI2755	lysC	1	2	154	450	0.000516524	0.0808487	0.0328561	0.136705	1.33794	0.182904
529507.PMI0097	thiI	1	2	154	483	0.000427133	0.0655362	0.0326702	0.223223	1.33224	0.297387
529507.PMI2768	purH	1	2	154	374	0.000232644	0.102165	0.0326562	0.0613834	1.02823	0.0631165
529507.PMI2327	polB	1	2	154	503	0.0025255	0.0569613	0.0325292	0.370127	1.1498	0.425571
529507.PMI3457	argI	1	2	154	397	0.000902985	0.0943738	0.0325033	0.111154	1.18642	0.131875
529507.PMI2840	PMI2840	3	2	154	635	0.00108241	0.057166	0.0324931	0.573938	1.21988	0.700137
529507.PMI0020	carA	1	2	154	348	0.000193385	0.110585	0.032285	0.0583562	0.869445	0.0507375
529507.PMI1213	PMI1213	1	2	154	430	0.000936184	0.0903695	0.0321728	0.119261	0.865342	0.103202
529507.PMI3665	degS	1	2	154	479	0.000745006	0.0754556	0.0320943	0.161502	0.996192	0.160887
529507.PMI0852	rne	1	2	154	380	0.000438208	0.0867215	0.0318425	0.132518	0.940514	0.124635
529507.PMI1802	aroC	1	2	154	363	0.000304402	0.109877	0.0318257	0.0546459	0.985724	0.0538658
529507.PMI1521	uvrC	1	2	154	453	0.000440323	0.0797453	0.0317976	0.139337	1.15276	0.160621
529507.PMI2267	tilS	1	2	154	463	0.000533075	0.0754324	0.0315359	0.112533	1.23389	0.138854
529507.PMI3067	glmS	1	2	154	429	0.000338232	0.0807385	0.0315269	0.103296	1.10825	0.114477
529507.PMI2185	htpG	1	2	154	375	0.00037931	0.0960206	0.0315152	0.102841	0.806142	0.0829042
529507.PMI2045	aceF	1	2	154	353	0.000503055	0.103766	0.0314633	0.0899087	1.05607	0.0949501
529507.PMI3288	fms	1	2	154	366	0.000205428	0.103402	0.0314458	0.102692	0.721865	0.0741294
529507.PMI2404	dhaM	1	2	154	429	0.000535926	0.0706086	0.0313599	0.326417	1.19397	0.389731
529507.PMI2640	PMI2640	1	2	154	395	0.00104937	0.0935622	0.0312976	0.321131	0.601803	0.193258
529507.PMI3588	frdA	1	2	154	435	0.000449215	0.0852487	0.0312665	0.250458	1.52365	0.381611
529507.PMI1616	putA	1	2	154	468	0.000902196	0.0686762	0.0311637	0.175407	1.63969	0.287613
529507.PMI3292	aroE	1	2	154	409	0.000342935	0.0847445	0.0311255	0.103835	1.08509	0.11267
529507.PMI0740	PMI0740	1	2	154	430	0.000300888	0.0896259	0.0310417	0.352412	0.647734	0.228269
529507.PMI0886	purB	1	2	154	366	0.000281133	0.0996995	0.0310199	0.0805925	0.954803	0.07695
529507.PMI0021	carB	1	2	154	328	0.000176888	0.117932	0.0310006	0.0572329	0.822373	0.0470668
529507.PMI0567	sdhA	1	2	154	419	0.000224836	0.0914911	0.0309301	0.217431	1.49479	0.325015
529507.PMI3396	ppa	1	2	154	390	0.000629654	0.0938711	0.0309209	0.0564967	0.667508	0.0377119
529507.PMI0006	tal	1	2	154	402	0.000278714	0.0843279	0.0308538	0.135567	1.12966	0.153145
529507.PMI1313	pyrF	1	2	154	419	0.000752309	0.080721	0.0308341	0.102541	1.15002	0.117924
529507.PMI2277	bamA	1	2	154	448	0.000269093	0.077142	0.0307823	0.202694	1.33548	0.270694
529507.PMI2825	PMI2825	1	2	154	364	0.000311801	0.100543	0.0305749	0.119165	0.619775	0.0738555
529507.PMI3702	fadH	1	2	154	460	0.000564413	0.0768798	0.0305437	0.280875	1.30888	0.367633
529507.PMI0116	clpX	1	2	154	382	0.000412294	0.0928744	0.0304134	0.0998315	0.712138	0.0710938
529507.PMI2864	spoT	1	2	154	422	0.000815041	0.0807844	0.0301967	0.148216	0.985384	0.146049
529507.PMI1167	rnd	1	2	154	439	0.000734314	0.0635438	0.0301734	0.338566	0.811105	0.274612
529507.PMI1783	purF	1	2	154	356	0.000261363	0.106759	0.0301459	0.0566507	0.89156	0.0505075
529507.PMI0853	rluC	1	2	154	403	0.000300109	0.0906887	0.0301408	0.0751485	0.835782	0.0628078
529507.PMI2881	typA	1	2	154	375	0.000286002	0.0968149	0.0301213	0.092332	0.544944	0.0503158
529507.PMI3026	PMI3026	1	2	154	383	0.000297213	0.0962043	0.0299392	0.0677609	0.898605	0.0608903
529507.PMI1393	rnt	1	2	154	399	0.000233562	0.0784942	0.0299162	0.127376	0.957725	0.121991
529507.PMI0766	asnS	1	2	154	380	0.000271155	0.0975239	0.029835	0.0774536	0.606746	0.0469947
529507.PMI3299	ilvG	1	2	154	366	0.000343026	0.104231	0.0298196	0.07973	1.03015	0.0821342
529507.PMI1564	dapA	1	2	154	426	0.000281761	0.0832121	0.0296792	0.173047	0.96467	0.166933
529507.PMI0347	lysA	1	2	154	447	0.00074635	0.0701962	0.0294867	0.257382	0.966451	0.248747
529507.PMI0052	phoR	1	2	154	534	0.000757684	0.0589512	0.029448	0.362817	1.03672	0.376139
529507.PMI2336	apaH	1	2	154	410	0.000654202	0.0669165	0.0294054	0.166946	0.856536	0.142995
529507.PMI3235	poxB	1	2	154	393	0.000643217	0.0882224	0.0293999	0.186516	1.00238	0.186959
529507.PMI3519	ilvB	1	2	154	353	0.000300137	0.109698	0.0293544	0.112521	0.960767	0.108106
529507.PMI0525	PMI0525	1	2	154	411	0.00107371	0.063393	0.0293044	0.546818	0.42196	0.230735
529507.PMI3240	argH	1	2	154	315	0.000258272	0.116835	0.0292909	0.122827	0.887357	0.108992
529507.PMI0139	dnaX	1	2	154	427	0.000506109	0.0651142	0.0292863	0.362396	0.695707	0.252121
529507.PMI1058	budB	1	2	154	401	0.000518005	0.0892352	0.0292796	0.197065	1.00146	0.197352
529507.PMI1860	iscS	1	2	154	425	0.000771862	0.0736406	0.0292585	0.246093	1.12512	0.276884
529507.PMI0095	ispA	1	2	154	448	0.000427377	0.0726341	0.0291695	0.095029	1.10709	0.105205
529507.PMI3666	degQ	1	2	154	443	0.000649726	0.0748497	0.0291238	0.177921	0.863421	0.153621
529507.PMI3301	ilvE	1	2	154	389	0.000549546	0.0866707	0.0291223	0.107579	1.10721	0.119112
529507.PMI2910	PMI2910	1	2	154	402	0.00122198	0.0691518	0.0290958	0.203263	1.2161	0.247188
529507.PMI3249	birA	1	2	154	480	0.000335582	0.0581035	0.0290514	0.163087	1.5023	0.245005
529507.PMI2449	PMI2449	1	2	154	393	0.00130097	0.0798677	0.0290497	0.204241	0.649595	0.132674
529507.PMI1116	ruvB	1	2	154	354	0.000189794	0.104322	0.0289762	0.100206	0.748363	0.0749906
529507.PMI0607	uvrB	1	2	154	409	0.000682041	0.0850001	0.0289713	0.117499	0.856917	0.100687
529507.PMI3239	argG	1	2	154	372	0.000379415	0.0961799	0.0288462	0.140783	0.925283	0.130264
529507.PMI3661	murA	1	2	154	414	0.000326718	0.0818731	0.0288368	0.161301	1.12494	0.181454
529507.PMI3303	ilvA	1	2	154	344	0.000426356	0.10272	0.0288027	0.0728765	1.01757	0.0741567
529507.PMI3414	glmM	1	2	154	404	0.000373617	0.0784648	0.0287537	0.14741	1.12152	0.165323
529507.PMI0789	helD	1	2	154	582	0.00128283	0.0582976	0.0285908	0.557207	0.599041	0.33379
529507.PMI2746	uvrA	1	2	154	361	0.000307384	0.0963586	0.0285838	0.087721	0.752926	0.0660474
529507.PMI0101	thiJ	1	2	154	403	0.000352162	0.0704532	0.0285672	0.258267	0.605245	0.156315
529507.PMI0371	aroL	1	2	154	370	0.000418129	0.0943108	0.0284716	0.0994509	0.78837	0.0784041
529507.PMI2078	rsmH	1	2	154	319	0.000123327	0.116529	0.0283171	0.0701096	0.62738	0.0439854
529507.PMI0664	hisD	1	2	154	311	6.8e-05	0.117242	0.0282359	0.0503994	0.926284	0.0466841
529507.PMI0877	mfd	1	2	154	389	0.000274394	0.0879431	0.027982	0.0935454	0.877371	0.082074
529507.PMI3065	atpC	1	2	154	304	0.000322622	0.0987779	0.0278693	0.168223	0.471694	0.0793496
529507.PMI2866	recG	1	2	154	340	0.000491162	0.0982788	0.0278454	0.131457	0.725207	0.0953335
529507.PMI0571	sucC	1	2	154	310	0.000154321	0.121099	0.0278138	0.0900176	0.675133	0.0607738
529507.PMI2719	PMI2719	1	2	154	383	0.000169801	0.0894502	0.0277886	0.1671	1.32185	0.220881
529507.PMI3130	rnpA	1	2	154	373	0.000594807	0.0764518	0.0276507	0.319404	0.427004	0.136387
529507.PMI1786	folC	1	2	154	387	0.000426122	0.0815215	0.027541	0.102035	1.12458	0.114747
529507.PMI1340	rluB	1	2	154	408	0.00042823	0.0779416	0.027532	0.0985821	0.849191	0.0837151
529507.PMI0713	aroA	1	2	154	333	0.000217277	0.101692	0.0274863	0.108	0.672431	0.0726228
529507.PMI0714	cmk	1	2	154	397	0.000295047	0.0709939	0.0274652	0.166715	0.982442	0.163788
529507.PMI0370	proA	1	2	154	334	0.000279821	0.0982852	0.0274231	0.111678	0.722465	0.0806831
529507.PMI1310	nth	1	2	154	425	0.00044636	0.0707647	0.0273607	0.207096	0.96485	0.199816
529507.PMI2865	trmH	1	2	154	401	0.000562808	0.0808219	0.0273597	0.188778	0.526852	0.0994582
529507.PMI1192	hrpA	1	2	154	337	0.00115053	0.0833527	0.0272557	0.152017	0.505217	0.0768013
529507.PMI3404	ispB	1	2	154	417	0.000275759	0.0717287	0.0272376	0.0939583	0.959206	0.0901254
529507.PMI3008	gdhA	1	2	154	310	0.000141587	0.123365	0.0270215	0.130937	0.561355	0.0735022
529507.PMI1771	ackA	1	2	154	387	0.000782486	0.0853969	0.027021	0.179432	0.614812	0.110317
529507.PMI0081	ribD	1	2	154	343	0.000140659	0.0812324	0.0268547	0.0996246	1.10779	0.110363
529507.PMI1887	era	1	2	154	360	0.000266736	0.0862111	0.0268179	0.179102	0.575045	0.102992
529507.PMI1234	PMI1234	1	2	154	311	0.000178398	0.107723	0.0267632	0.109266	0.786609	0.0859494
529507.PMI3059	atpE	1	2	154	304	0.000334995	0.0934145	0.0267606	0.180624	0.34739	0.0627468
529507.PMI0866	tmk	1	2	154	361	0.000565222	0.080469	0.0267229	0.120629	0.74404	0.0897526
529507.PMI0243	fbaA	1	2	154	314	0.000241009	0.0995907	0.0267039	0.126294	0.649495	0.0820273
529507.PMI0203	hrpB	1	2	154	335	0.000575701	0.0819416	0.026662	0.19595	0.433828	0.0850085
529507.PMI3704	PMI3704	1	2	154	526	0.00135471	0.0510595	0.0265448	0.488882	0.654479	0.319963
529507.PMI3152	pyrE	1	2	154	338	0.000296279	0.0871417	0.0265412	0.0773618	0.596379	0.0461369
529507.PMI2066	ftsA	1	2	154	367	0.000298121	0.0852649	0.0264498	0.16503	0.815248	0.134541
529507.PMI1765	PMI1765	1	2	154	312	0.000291606	0.104634	0.0263282	0.0707867	0.887517	0.0628244
529507.PMI3027	aroB	1	2	154	349	0.000118928	0.0913922	0.0262138	0.11543	0.793253	0.091565
529507.PMI1348	trpA	1	2	154	278	0.0001729	0.134579	0.0261792	0.0513728	0.638588	0.032806
529507.PMI1889	lepB	1	2	154	372	0.000384041	0.079682	0.0261561	0.180908	0.595038	0.107647
529507.PMI0771	pyrD	1	2	154	402	0.000330308	0.0690747	0.0260612	0.173081	0.829558	0.143581
529507.PMI2148	PMI2148	1	2	154	395	0.000542191	0.0647229	0.0260038	0.31572	0.450079	0.142099
529507.PMI0138	apt	1	2	154	300	0.000194326	0.0956326	0.026003	0.0872022	0.532035	0.0463947
529507.PMI3151	rph	1	2	154	235	9.16e-05	0.134543	0.0259405	0.0650875	0.264513	0.0172165
529507.PMI2821	argD	1	2	154	319	0.000266358	0.0989744	0.0259401	0.0795104	0.780865	0.0620869
529507.PMI2271	rnhB	1	2	154	345	0.000381006	0.0875579	0.0259113	0.122095	0.621676	0.0759036
529507.PMI2981	PMI2981	1	2	154	405	0.000686471	0.0665409	0.0258382	0.448789	0.42088	0.188886
529507.PMI0141	recR	1	2	154	397	0.000798557	0.0747759	0.0257338	0.217679	0.679836	0.147986
529507.PMI3134	recF	1	2	154	370	0.000332945	0.0817999	0.0257017	0.271293	0.584751	0.158639
529507.PMI3237	argC	1	2	154	319	0.000316484	0.0992156	0.0256606	0.151001	0.43595	0.065829
529507.PMI1556	dapE	1	2	154	407	0.000517585	0.0679674	0.0256216	0.136943	0.848671	0.11622
529507.PMI3203	pfkA	1	2	154	364	0.000685362	0.0897828	0.0256181	0.141067	0.644032	0.0908519
529507.PMI1902	recN	1	2	154	370	0.000332643	0.0836071	0.025562	0.108715	0.84777	0.092165
529507.PMI1081	pth	1	2	154	351	0.00045311	0.0810955	0.0255505	0.201692	0.408071	0.0823047
529507.PMI1735	nrdB	1	2	154	334	0.000471471	0.0786717	0.0255219	0.213372	0.513683	0.109605
529507.PMI2332	surA	1	2	154	442	0.000701792	0.0635865	0.0253314	0.274093	0.734994	0.201457
529507.PMI1031	csaA	1	2	154	322	0.000496204	0.099503	0.0253249	0.121071	0.270737	0.0327785
529507.PMI0572	sucD	1	2	154	310	0.000228664	0.104599	0.0253004	0.161014	0.538099	0.0866415
529507.PMI2483	PMI2483	1	2	154	325	0.00152262	0.0832093	0.025288	0.187866	0.389718	0.0732147
529507.PMI2280	uppS	1	2	154	329	0.000156905	0.0925887	0.025227	0.076197	0.741878	0.0565289
529507.PMI3671	sspA	1	2	154	358	0.000398919	0.0746353	0.0251944	0.185279	0.336582	0.0623617
529507.PMI2321	nudH	1	2	154	439	0.000592323	0.0635221	0.0251572	0.205504	0.747142	0.15354
529507.PMI0627	PMI0627	1	2	154	355	0.000584787	0.0704237	0.0249242	0.321428	0.475977	0.152992
529507.PMI1233	PMI1233	1	2	154	395	0.00114675	0.0759633	0.0248962	0.22639	0.609768	0.138046
529507.PMI2872	rluF	1	2	154	446	0.00286798	0.057999	0.0248619	0.273267	0.655119	0.179023
529507.PMI0447	miaB	1	2	154	366	0.000408933	0.0843317	0.0248412	0.132988	0.516425	0.0686785
529507.PMI2010	recJ	1	2	154	357	0.000618766	0.0820165	0.0247646	0.137597	0.772259	0.10626
529507.PMI2161	purE	1	2	154	311	0.000290396	0.0931477	0.0247137	0.0912486	0.53848	0.0491355
529507.PMI0014	ribF	1	2	154	333	0.000264151	0.0875919	0.0247057	0.0582447	0.617393	0.0359599
529507.PMI3569	narX	1	2	154	516	0.00134333	0.0522758	0.0246081	0.487577	0.541682	0.264112
529507.PMI3627	accC	1	2	154	299	0.000155326	0.1014	0.0245858	0.105939	0.632504	0.067007
529507.PMI1827	cysK	1	2	154	381	0.000563928	0.0814363	0.0245675	0.254009	0.815228	0.207075
529507.PMI2362	cca	1	2	154	395	0.000904841	0.0705819	0.024538	0.172803	0.762712	0.131799
529507.PMI3184	gpsA	1	2	154	370	0.000332947	0.0691001	0.0245298	0.106296	0.901387	0.0958135
529507.PMI2279	cdsA	1	2	154	351	0.000176859	0.0778994	0.0244949	0.181446	0.67173	0.121883
529507.PMI1831	cysM	1	2	154	397	0.00051656	0.0762588	0.0244874	0.274481	0.838504	0.230154
529507.PMI0198	pcnB	1	2	154	428	0.00108125	0.0601855	0.0244571	0.215103	0.820732	0.176542
529507.PMI2159	ppiB	1	2	154	325	0.000216972	0.0832615	0.024434	0.131171	0.366723	0.0481034
529507.PMI0119	ppiD	1	2	154	455	0.001009	0.0585181	0.0243342	0.273503	0.624578	0.170824
529507.PMI2293	truC	1	2	154	435	0.000816915	0.0643583	0.0242721	0.262247	0.550528	0.144374
529507.PMI0127	amtB	1	2	154	461	0.000524639	0.0603978	0.0242396	0.354141	0.610849	0.216327
529507.PMI0688	cspD	1	2	154	300	0.000148722	0.102457	0.0242354	0.105255	0.133604	0.0140624
529507.PMI0888	mnmA	1	2	154	306	0.000233582	0.104159	0.0241874	0.0917864	0.382854	0.0351407
529507.PMI0369	proB	1	2	154	336	0.000198513	0.0844862	0.0241211	0.153652	0.532896	0.0818806
529507.PMI2749	lexA	1	2	154	357	0.00054309	0.0808146	0.0241012	0.172317	0.536999	0.092534
529507.PMI1112	ntpA	1	2	154	474	0.000773539	0.0568097	0.0240484	0.396998	0.49459	0.196351
529507.PMI3154	dut	1	2	154	310	0.000211776	0.0840877	0.0240163	0.0918791	0.61269	0.0562934
529507.PMI1347	trpB	1	2	154	256	0.000168704	0.136376	0.0239886	0.0590145	0.519347	0.030649
529507.PMI0718	msbA	1	2	154	427	0.000259042	0.0682848	0.0239676	0.190754	0.917738	0.175062
529507.PMI0235	PMI0235	1	2	154	371	0.00074153	0.0786671	0.0239527	0.360059	0.59738	0.215092
529507.PMI0697	ftsK	1	2	154	365	0.000418752	0.0730211	0.02394	0.286652	0.512002	0.146766
529507.PMI1157	zwf	1	2	154	300	0.000203973	0.104401	0.023877	0.0780685	0.545805	0.0426102
529507.PMI2504	PMI2504	1	2	154	492	0.0012397	0.0469116	0.0238487	0.487171	0.452021	0.220211
529507.PMI2031	serA	1	2	154	372	0.00174455	0.0757595	0.0238179	0.136754	0.56882	0.0777887
529507.PMI1571	hda	1	2	154	460	0.000702222	0.0565263	0.0237998	0.357405	0.559874	0.200102
529507.PMI2071	ftsW	1	2	154	357	0.000388708	0.08626	0.0236109	0.0901145	0.805321	0.0725712
529507.PMI0858	plsX	1	2	154	324	0.000304667	0.0834035	0.0235268	0.0724684	0.615312	0.0445907
529507.PMI2055	mutT	1	2	154	413	0.000953905	0.0627174	0.023469	0.208025	0.538019	0.111921
529507.PMI2823	ppiA	1	2	154	322	0.000177828	0.0794923	0.0234562	0.19732	0.292032	0.0576237
529507.PMI1664	cheR	1	2	154	430	0.000948265	0.0658779	0.0234054	0.522231	0.250003	0.130559
529507.PMI0088	rbsR	1	2	154	418	0.00039816	0.072392	0.0233888	0.16968	0.56898	0.0965446
529507.PMI3551	pepQ	1	2	154	484	0.000598203	0.0544533	0.0233698	0.424776	0.505737	0.214825
529507.PMI0775	uup	1	2	154	336	0.000309587	0.0834863	0.0233168	0.121509	0.272118	0.0330649
529507.PMI3631	mreB	1	2	154	380	0.000678299	0.0718081	0.0233006	0.187938	0.580588	0.109115
529507.PMI0665	hisG	1	2	154	312	0.000378226	0.0993026	0.0232808	0.071455	0.581209	0.0415303
529507.PMI1384	gst	1	2	154	380	0.000805541	0.0586242	0.0232542	0.364175	0.154758	0.0563591
529507.PMI3218	cytR	1	2	154	436	0.000777538	0.0675265	0.0232303	0.204772	0.577806	0.118318
529507.PMI0828	rsuA	1	2	154	374	0.0006792	0.0729186	0.0231795	0.157717	0.505757	0.0797663
529507.PMI1343	trpE	1	2	154	290	0.000265037	0.110743	0.0231478	0.0977888	0.411613	0.0402512
529507.PMI1676	cspC	1	2	154	275	6.77e-05	0.110487	0.0231366	0.0849787	0.026591	0.00225967
529507.PMI1399	purR	1	2	154	432	0.000989122	0.065402	0.0229097	0.169828	0.556192	0.094457
529507.PMI2075	murE	1	2	154	336	0.000296955	0.0855013	0.0228546	0.0876649	0.70109	0.061461
529507.PMI2072	murD	1	2	154	334	0.000380764	0.088027	0.022831	0.156816	0.564858	0.0885787
529507.PMI1901	nadK	1	2	154	312	0.000228699	0.0785038	0.0228115	0.103096	0.607727	0.0626542
529507.PMI1795	fabB	1	2	154	305	0.00020313	0.0955821	0.0228068	0.058047	0.540501	0.0313745
529507.PMI2604	nrpB	1	2	154	433	0.000628024	0.0604154	0.0228067	0.276599	0.679956	0.188075
529507.PMI0913	cspA	1	2	154	297	0.00203258	0.0982071	0.0227553	0.169631	-0.0137165	-0.00232674
529507.PMI1792	pdxB	1	2	154	392	0.000605845	0.0633877	0.0227287	0.207816	0.562756	0.11695
529507.PMI3413	folP	1	2	154	312	0.000242493	0.0869934	0.0226762	0.107036	0.454322	0.0486286
529507.PMI0859	fabH	1	2	154	359	0.000365875	0.0762313	0.0226249	0.071371	0.748623	0.0534299
529507.PMI1040	himA	1	2	154	316	0.000288623	0.0867452	0.0226196	0.128791	0.299517	0.0385751
529507.PMI0160	hpt	1	2	154	320	0.000288011	0.0751301	0.0225924	0.18948	0.387097	0.0733472
529507.PMI3056	gidB	1	2	154	339	0.000422018	0.077058	0.0225895	0.19019	0.299297	0.0569232
529507.PMI0889	PMI0889	1	2	154	456	0.00104625	0.0550187	0.0224958	0.366378	0.408191	0.149552
529507.PMI1115	ruvA	1	2	154	307	0.000178679	0.0932787	0.0224899	0.115241	0.45106	0.0519808
529507.PMI0418	cspE	1	2	154	271	7.32e-05	0.108589	0.0224886	0.124007	-0.0205611	-0.00254973
529507.PMI0663	hisC	1	2	154	334	0.000200954	0.0862003	0.0222862	0.217704	0.621496	0.135302
529507.PMI1320	acnA	1	2	154	293	0.00028348	0.103354	0.0222515	0.135803	0.299657	0.0406945
529507.PMI0003	thrC	1	2	154	315	0.000243845	0.0900646	0.0222328	0.175701	0.385756	0.0677776
529507.PMI0774	rlmL	1	2	154	362	0.00188115	0.0664386	0.0222138	0.185442	0.595899	0.110505
529507.PMI2024	pepP	1	2	154	400	0.000255175	0.0632882	0.0221904	0.275704	0.481001	0.132614
529507.PMI1562	purC	1	2	154	311	0.000505069	0.0799227	0.0221194	0.205784	0.236274	0.0486213
529507.PMI3635	cafA	1	2	154	321	0.000255638	0.0817179	0.0221156	0.152606	0.396083	0.0604445
529507.PMI0972	PMI0972	1	2	154	284	0.00010026	0.104104	0.022086	0.092491	-0.0165784	-0.00153336
529507.PMI1088	hemK	1	2	154	330	0.000183725	0.0775994	0.0220743	0.158004	0.496731	0.0784854
529507.PMI2069	murC	1	2	154	307	0.000236703	0.097049	0.0220614	0.0515475	0.595619	0.0307027
529507.PMI3219	priA	1	2	154	342	0.000304508	0.0721494	0.0220104	0.189408	0.463889	0.0878641
529507.PMI0782	fabA	1	2	154	313	0.000292496	0.0832256	0.0220087	0.088	0.470473	0.0414017
529507.PMI2807	PMI2807	1	2	154	330	0.000411361	0.077959	0.0220059	0.182245	0.12832	0.0233858
529507.PMI3291	tsaC	1	2	154	348	0.000363833	0.0725121	0.0220041	0.128157	0.532035	0.0681839
529507.PMI0078	secD	1	2	154	346	0.00034116	0.077432	0.0219999	0.140552	0.466631	0.0655858
529507.PMI2329	PMI2329	1	2	154	370	0.000597166	0.071013	0.0219468	0.176105	0.340465	0.0599574
529507.PMI2801	fkpA	1	2	154	314	0.00040066	0.0801593	0.0219349	0.162058	0.177794	0.028813
529507.PMI0192	PMI0192	1	2	154	481	0.0012737	0.0487496	0.0219271	0.558491	0.227048	0.126804
529507.PMI2603	nrpA	1	2	154	413	0.000545006	0.0622198	0.0218974	0.239745	0.623718	0.149533
529507.PMI2434	PMI2434	1	2	154	471	0.00165093	0.0532409	0.0218882	0.552181	0.26021	0.143683
529507.PMI3238	argB	1	2	154	304	0.0002973	0.0858255	0.0218593	0.173725	0.422541	0.0734058
529507.PMI0327	trmB	1	2	154	335	0.000493654	0.0773947	0.0218464	0.16021	0.369945	0.0592688
529507.PMI2771	hupA	1	2	154	302	0.000254437	0.0916926	0.0218431	0.132682	0.145172	0.0192617
529507.PMI0863	fabF	1	2	154	292	0.000182617	0.0932316	0.0218317	0.064154	0.533016	0.0341951
529507.PMI2052	coaE	1	2	154	343	0.000211446	0.0705687	0.0217968	0.183239	0.475056	0.087049
529507.PMI0716	himD	1	2	154	288	0.000194135	0.0963852	0.0217886	0.081357	0.198288	0.0161321
529507.PMI2985	PMI2985	1	2	154	393	0.000794463	0.0643746	0.021675	0.305911	0.249943	0.0764605
529507.PMI1605	pabB	1	2	154	265	0.000140767	0.116538	0.0216245	0.0813344	0.290811	0.0236529
529507.PMI0868	PMI0868	1	2	154	333	0.000431956	0.0748058	0.0216048	0.183334	0.369284	0.0677024
529507.PMI2477	PMI2477	1	2	154	398	0.000816431	0.0633411	0.0213672	0.319842	0.341846	0.109337
529507.PMI3712	PMI3712	1	2	154	294	0.000361749	0.0894143	0.0213639	0.0962064	0.0241893	0.00232717
529507.PMI2742	alr	1	2	154	384	0.000340344	0.0621021	0.0213448	0.159042	0.680697	0.108259
529507.PMI0125	mdlB	1	2	154	447	0.000602155	0.0550908	0.0213103	0.305246	0.650656	0.19861
529507.PMI1606	PMI1606	1	2	154	359	0.000589396	0.0681017	0.0212588	0.153751	0.349491	0.0537345
529507.PMI0335	proC	1	2	154	335	0.000537858	0.0754254	0.0211836	0.18148	0.270957	0.0491735
529507.PMI2080	fruR	1	2	154	455	0.00103257	0.0582171	0.021164	0.361121	0.353073	0.127502
529507.PMI3165	coaD	1	2	154	285	5.1e-05	0.0895529	0.0211577	0.0872373	0.461847	0.0402903
529507.PMI0226	PMI0226	1	2	154	482	0.00103652	0.0471087	0.0209981	0.398385	0.565018	0.225095
529507.PMI1257	PMI1257	1	2	154	300	0.000258512	0.0868326	0.0209662	0.079745	0.0288125	0.00229765
529507.PMI3019	nudE	1	2	154	389	0.000817391	0.060024	0.0209253	0.214946	0.332419	0.071452
529507.PMI2824	engB	1	2	154	276	0.000175987	0.100761	0.0208728	0.0506899	0.111489	0.00565136
529507.PMI0890	rluE	1	2	154	344	0.000559432	0.0733548	0.0208234	0.110105	0.394502	0.0434365
529507.PMI0118	hupB	1	2	154	274	9.24e-05	0.0987228	0.0207257	0.108183	0.0542698	0.00587106
529507.PMI3164	fpg	1	2	154	310	0.000211434	0.083809	0.0207143	0.127406	0.287769	0.0366635
529507.PMI0083	nusB	1	2	154	296	0.000225678	0.0824296	0.0206837	0.092047	0.353594	0.0325473
529507.PMI3398	mpl	1	2	154	355	0.000460232	0.0693818	0.0206516	0.105457	0.559074	0.0589585
529507.PMI1899	ung	1	2	154	280	0.000264712	0.0943407	0.0205873	0.139946	0.108927	0.0152439
529507.PMI0605	bioC	1	2	154	397	0.000646271	0.0561827	0.0205856	0.182288	0.551469	0.100526
529507.PMI3181	rimO	1	2	154	316	0.000353365	0.0809286	0.0205756	0.147194	0.256788	0.0377976
529507.PMI0019	dapB	1	2	154	306	0.000314287	0.0788553	0.0205659	0.128257	0.307362	0.0394214
529507.PMI0326	mutY	1	2	154	323	0.000457085	0.077611	0.0204928	0.129103	0.374728	0.0483785
529507.PMI0216	rlmD	1	2	154	371	0.000915023	0.0630374	0.0204791	0.3011	0.278383	0.0838209
529507.PMI0016	lspA	1	2	154	314	0.000306705	0.0735123	0.0204316	0.161369	0.287128	0.0463338
529507.PMI3384	fklB	1	2	154	300	0.000691294	0.0778857	0.0202799	0.176914	0.00381546	0.000675009
529507.PMI0807	cspB	1	2	154	268	0.000142817	0.098334	0.0201189	0.134544	-0.149949	-0.0201748
529507.PMI2337	folA	1	2	154	285	0.00027882	0.0796162	0.0200874	0.160268	0.257909	0.0413346
529507.PMI1495	xthA	1	2	154	320	0.000342896	0.0760583	0.0200419	0.100972	0.320311	0.0323426
529507.PMI1363	ttcA	1	2	154	361	0.000418241	0.0616261	0.0200099	0.201309	0.355595	0.0715846
529507.PMI3623	dusB	1	2	154	326	0.000362464	0.0679167	0.0199904	0.134703	0.315188	0.0424568
529507.PMI1107	PMI1107	1	2	154	364	0.000768469	0.0604382	0.0199695	0.417876	-0.0857856	-0.0358477
529507.PMI0724	smtA	1	2	154	434	0.000770284	0.0490321	0.019934	0.360662	0.382113	0.137814
529507.PMI0124	mdlA	1	2	154	433	0.000720552	0.0524265	0.0198809	0.29606	0.547546	0.162106
529507.PMI1853	pepB	1	2	154	331	0.000607934	0.0657217	0.0198626	0.224932	0.178975	0.0402571
529507.PMI2911	PMI2911	1	2	154	287	0.000603489	0.0821742	0.0197758	0.106103	0.243239	0.0258083
529507.PMI0769	pepN	1	2	154	354	0.00112712	0.0642445	0.0197412	0.205671	0.227308	0.0467506
529507.PMI3464	pepA	1	2	154	307	0.000577051	0.0726731	0.0197179	0.152683	0.223625	0.0341437
529507.PMI1242	PMI1242	1	2	154	342	0.000510168	0.062779	0.0196997	0.419783	-0.143985	-0.0604426
529507.PMI3367	hflK	1	2	154	300	0.000290911	0.079175	0.0196617	0.117775	0.130562	0.0153769
529507.PMI1848	rlmN	1	2	154	309	0.000393303	0.073686	0.0194889	0.144688	0.207694	0.0300509
529507.PMI1882	tadA	1	2	154	281	0.000214521	0.0825132	0.0194012	0.103961	0.221204	0.0229965
529507.PMI1108	cmoB	1	2	154	368	0.0003753	0.0607715	0.0190317	0.166137	0.388137	0.0644839
529507.PMI1109	cmoA	1	2	154	369	0.000369331	0.060696	0.0190076	0.16693	0.411253	0.0686503
529507.PMI3236	argE	1	2	154	356	0.00053941	0.0536627	0.0188922	0.239425	0.249223	0.05967
529507.PMI1947	galR	1	2	154	381	0.000509208	0.0661967	0.0188351	0.221642	0.239856	0.0531623
529507.PMI0293	treR	1	2	154	406	0.0012393	0.0582272	0.0187845	0.357041	0.189602	0.0676957
529507.PMI2506	radA	1	2	154	258	0.000157819	0.0965844	0.0184358	0.0780635	0.135805	0.0106014
529507.PMI3419	rbfA	1	2	154	254	0.000298987	0.091026	0.0183795	0.0902847	-0.102337	-0.00923946
529507.PMI2116	PMI2116	1	2	154	419	0.00103783	0.0460903	0.0183741	0.37179	0.220923	0.0821371
529507.PMI2779	thiF	1	2	154	347	0.000356833	0.0659428	0.0183582	0.249062	0.339984	0.0846772
529507.PMI2967	PMI2967	2	2	154	481	0.00121964	0.0489233	0.0182763	0.586036	1.34085	0.785789
529507.PMI1609	rrmA	1	2	154	372	0.000666908	0.0533829	0.0178759	0.262509	0.188341	0.0494412
529507.PMI1778	PMI1778	1	2	154	378	0.000865918	0.0628234	0.0177813	0.251213	0.114971	0.0288823
529507.PMI2419	PMI2419	1	2	154	317	0.000496227	0.0641638	0.0176719	0.223795	0.139988	0.0313287
529507.PMI0678	rlmC	1	2	154	340	0.00126558	0.0586764	0.0176411	0.346023	0.0405205	0.014021
529507.PMI2934	PMI2934	1	2	154	382	0.000613046	0.0618285	0.0176343	0.347459	0.0786064	0.0273125
529507.PMI3245	trmA	1	2	154	324	0.00050538	0.0632829	0.0174897	0.228076	0.154818	0.0353103
529507.PMI1530	PMI1530	1	2	154	331	0.000656737	0.0561218	0.0173224	0.351664	0.120215	0.0422753
529507.PMI3256	rplD	1	1	154	434	0.000210784	0.163186	0.0670643	0.0347608	2.25335	0.0783281
529507.PMI3261	rpsC	1	1	154	388	0.000171526	0.178468	0.0637943	0.030969	1.95687	0.0606021
529507.PMI2794	rpsG	1	1	154	375	0.000196367	0.182183	0.0608594	0.0486373	1.80991	0.0880289
529507.PMI3281	rplQ	1	1	154	457	0.000329659	0.13231	0.0605322	0.0310165	2.0674	0.0641236
529507.PMI3260	rplV	1	1	154	346	0.00024252	0.174161	0.0566708	0.0454439	1.57423	0.0715389
529507.PMI3269	rpsH	1	1	154	321	0.000202862	0.189857	0.0538696	0.0466901	1.35193	0.0631219
529507.PMI3376	rpsR	1	1	154	329	0.000249583	0.167538	0.0507129	0.0336191	1.34193	0.0451144
529507.PMI1037	rplT	1	1	154	326	0.000113667	0.172303	0.0506807	0.0327297	1.32434	0.0433451
529507.PMI0383	rpsP	1	1	154	336	0.000185481	0.164228	0.0504308	0.035792	1.44278	0.0516398
529507.PMI3264	rpsQ	1	1	154	278	0.000261628	0.204982	0.0494011	0.0465868	1.07368	0.0500195
529507.PMI3273	rpmD	1	1	154	244	0.000109761	0.235436	0.0476462	0.0213542	0.97954	0.0209173
529507.PMI2008	lysS	1	1	154	461	0.000610567	0.113053	0.0463797	0.0498671	1.50788	0.0751935
529507.PMI1083	prs	1	1	154	525	0.000516539	0.0932696	0.0427326	0.0465595	1.67233	0.077863
529507.PMI2085	leuB	1	1	154	379	0.000440529	0.112244	0.0330328	0.0205566	1.06082	0.0218067
529507.PMI0860	fabD	1	1	154	423	0.000334401	0.0894798	0.0324887	0.0494778	1.2661	0.0626436
529507.PMI1575	purM	1	1	154	342	0.000273328	0.111726	0.0309343	0.0465983	0.71496	0.0333159
529507.PMI1574	upp	1	1	154	349	0.000281412	0.101189	0.0293023	0.0294779	0.842807	0.0248442
529507.PMI3364	miaA	1	1	154	357	0.000252768	0.10267	0.0289003	0.0494361	0.728389	0.0360087
529507.PMI0076	tgt	1	1	154	377	0.000300591	0.0946074	0.0285341	0.0340494	0.777042	0.0264578
529507.PMI2274	fabZ	1	1	154	342	0.000202498	0.100616	0.0282282	0.0448784	0.870946	0.0390866
529507.PMI2084	leuA	1	1	154	307	0.000314372	0.116099	0.027509	0.0382197	0.769337	0.0294039
529507.PMI2902	PMI2902	1	1	154	309	0.000235919	0.101256	0.02458	0.0334699	0.64185	0.0214826
529507.PMI2769	purD	1	1	154	297	0.00023123	0.111808	0.0244673	0.0498727	0.357977	0.0178533
529507.PMI3409	greA	1	1	154	276	0.000177613	0.105888	0.0241507	0.0460476	0.250263	0.011524
529507.PMI1576	purN	1	1	154	302	0.000220917	0.0895559	0.022969	0.0439027	0.543123	0.0238446
529507.PMI2684	PMI2684	15	3	153	444	0.00345073	0.0444909	0.0195418	0.636241	0.857638	0.545665
529507.PMI2758	metH	1	2	153	324	0.000185029	0.087676	0.028904	0.151065	1.16593	0.176131
529507.PMI1740	katA	1	2	153	322	0.000493269	0.0948785	0.025592	0.197403	0.468072	0.0923986
529507.PMI0568	sdhB	1	2	153	328	0.000256398	0.10453	0.0251747	0.195191	0.857837	0.167443
529507.PMI1296	fumC	1	2	153	289	0.000138672	0.110785	0.0248496	0.18818	0.574064	0.108027
529507.PMI0430	nadD	1	2	153	404	0.000537759	0.0582038	0.0228444	0.24778	0.827437	0.205023
529507.PMI2021	gcvT	1	2	153	309	0.000258715	0.0865948	0.0225457	0.157691	0.475036	0.0749092
529507.PMI2600	nrpS	1	2	153	430	0.00177494	0.0532213	0.0221689	0.425059	0.582029	0.247397
529507.PMI1808	PMI1808	1	2	153	297	0.000159847	0.100038	0.0210407	0.110605	0.43689	0.0483224
529507.PMI0668	PMI0668	1	2	153	290	0.000399175	0.0786239	0.0209304	0.250088	-0.0753385	-0.0188412
529507.PMI0105	cyoE	1	2	153	306	0.000357199	0.0771633	0.0208274	0.233033	0.0586528	0.013668
529507.PMI0483	PMI0483	1	2	153	290	0.00153543	0.0769775	0.0205749	0.376944	-0.101476	-0.0382508
529507.PMI1780	PMI1780	1	2	153	259	0.000330797	0.0930129	0.0205645	0.159686	-0.126613	-0.0202183
529507.PMI2070	murG	1	2	153	301	0.000272282	0.0908805	0.0203459	0.100224	0.558874	0.0560128
529507.PMI0425	rodA	1	2	153	313	0.000176914	0.0892339	0.0201634	0.0997836	0.530554	0.0529406
529507.PMI3368	hflC	1	2	153	313	0.000368526	0.0753097	0.0199656	0.137896	0.188882	0.0260461
529507.PMI1508	dadB	1	2	153	338	0.000213148	0.0684794	0.0196326	0.114615	0.548747	0.0628948
529507.PMI0200	dksA	1	2	153	324	0.00030643	0.0688033	0.0195843	0.145423	0.267975	0.0389697
529507.PMI1520	pgsA	1	2	153	336	0.000250021	0.0612652	0.019152	0.281597	0.3046	0.0857744
529507.PMI2319	lgt	1	2	153	281	0.000155646	0.0767703	0.0187098	0.229806	0.14289	0.032837
529507.PMI0094	dxs	1	2	153	266	0.000183155	0.0817578	0.0182324	0.0604737	0.279343	0.0168929
529507.PMI1084	ispE	1	2	153	305	0.000346088	0.0670077	0.0179049	0.14906	0.226867	0.0338168
529507.PMI3604	PMI3604	1	2	153	277	0.000143548	0.0750104	0.0176112	0.219233	0.0426819	0.00935729
529507.PMI0252	rbn	1	2	153	290	0.000981189	0.0667231	0.0174347	0.234926	0.0388393	0.00912436
529507.PMI0636	moeB	1	2	153	329	0.000291513	0.0644216	0.0172362	0.280532	0.232171	0.0651314
529507.PMI0050	sbcD	1	2	153	334	0.00118116	0.0617225	0.017009	0.337258	0.0358373	0.0120864
529507.PMI0809	PMI0809	1	2	153	369	0.000943181	0.0481342	0.0165613	0.31868	0.117733	0.0375192
529507.PMI2370	rpsU	1	2	152	236	0.000150417	0.13953	0.0308313	0.0894582	0.31825	0.02847
529507.PMI3060	atpF	1	2	152	278	0.000384359	0.108868	0.0286411	0.170028	0.303199	0.0515522
529507.PMI2076	ftsI	1	2	152	373	0.000196141	0.0802151	0.0265587	0.246547	1.06264	0.26199
529507.PMI1559	tmcA	1	2	152	372	0.000441606	0.0712767	0.0262275	0.411899	0.374648	0.154317
529507.PMI0569	sucA	1	2	152	294	0.000117907	0.10016	0.0244913	0.109006	0.633745	0.0690817
529507.PMI1886	recO	1	2	152	441	0.000674874	0.0615691	0.0239003	0.395653	0.718282	0.28419
529507.PMI2926	nfuA	1	2	152	410	0.000385233	0.055192	0.023349	0.222333	0.975377	0.216859
529507.PMI3037	acs	1	2	152	310	0.000241893	0.0967428	0.0231758	0.164115	0.628201	0.103097
529507.PMI0864	pabC	1	2	152	318	0.000185322	0.0803157	0.0231119	0.122416	0.657281	0.0804617
529507.PMI3058	atpB	1	2	152	278	0.000299512	0.0909838	0.0217219	0.16569	0.212978	0.0352882
529507.PMI1463	PMI1463	1	2	152	396	0.000751262	0.0597291	0.0207746	0.441549	0.432347	0.190903
529507.PMI0639	folE	1	2	152	282	0.000276164	0.0775467	0.0205045	0.214321	0.255407	0.0547391
529507.PMI0333	PMI0333	1	2	152	287	0.000239366	0.0756341	0.0203884	0.0527796	0.450019	0.0237519
529507.PMI3366	hflX	1	2	152	281	0.000141587	0.0733847	0.019651	0.136263	0.140228	0.019108
529507.PMI2087	leuD	1	2	152	233	0.0001993	0.114844	0.0189059	0.0891953	0.0412209	0.00367671
529507.PMI2822	pabA	1	2	152	234	4.51e-05	0.112882	0.018677	0.0851209	0.139968	0.0119142
529507.PMI3248	murB	1	2	152	317	0.000443471	0.0697669	0.0184411	0.137956	0.321812	0.044396
529507.PMI0653	PMI0653	1	2	152	385	0.00108557	0.047006	0.0183241	0.342755	0.228589	0.0783498
529507.PMI0670	fhs	1	2	152	243	0.000156667	0.0967334	0.0180396	0.110511	-0.038033	-0.00420306
529507.PMI2739	dusA	1	2	152	284	0.000253236	0.0745533	0.0178277	0.0752862	0.135565	0.0102062
529507.PMI1547	xseA	1	2	152	283	0.000325518	0.0766955	0.0176929	0.156779	0.0965787	0.0151415
529507.PMI1803	prmB	1	2	152	321	0.000928312	0.0605767	0.0176419	0.212741	0.221684	0.0471613
529507.PMI2678	PMI2678	1	2	152	439	0.00111021	0.0399984	0.0170489	0.550438	0.0555707	0.0305882
529507.PMI0075	queA	1	2	152	284	0.000434507	0.0706557	0.0168156	0.112056	0.129281	0.0144867
529507.PMI3336	dapF	1	2	152	248	0.000178862	0.0835712	0.0166118	0.104646	0.126099	0.0131957
529507.PMI0227	rnhA	1	2	152	264	0.000644838	0.0740677	0.0165581	0.185728	-0.0940512	-0.0174679
529507.PMI0986	PMI0986	1	2	152	425	0.00139037	0.0398162	0.016326	0.540244	-0.0327294	-0.0176819
529507.PMI0720	PMI0720	1	2	152	213	0.000230095	0.10001	0.0156746	0.099454	-0.399339	-0.0397159
529507.PMI0455	nagE	1	2	151	413	0.000353931	0.0811933	0.0335865	0.366285	1.46491	0.536575
529507.PMI2240	truD	1	2	151	324	0.000256314	0.0668778	0.0196009	0.294531	0.21638	0.0637306
529507.PMI3099	PMI3099	1	2	151	420	0.000912415	0.0468517	0.0194544	0.61308	-0.00372968	-0.00228659
529507.PMI3155	coaBC	1	2	151	286	0.000124546	0.0705288	0.0191645	0.164735	0.331198	0.0545601
529507.PMI2101	bcsC	1	2	151	381	0.00141086	0.0510669	0.0190635	0.547273	-0.0128359	-0.00702473
529507.PMI1045	arnA	1	2	151	354	0.000777914	0.0536027	0.0181081	0.428521	0.187501	0.0803479
529507.PMI1774	PMI1774	1	2	151	406	0.000825861	0.0452684	0.0178429	0.419013	0.267195	0.111958
529507.PMI2032	rpiA	1	2	151	272	0.000280683	0.0772338	0.0176649	0.119724	0.108507	0.0129908
529507.PMI2162	purK	1	2	151	284	0.000553846	0.0691749	0.0165456	0.29316	-0.12215	-0.0358096
529507.PMI3247	murI	1	2	151	285	0.000311452	0.0641289	0.0149395	0.165162	0.0393597	0.00650072
529507.PMI1701	PMI1701	1	2	150	305	0.000324308	0.0785744	0.0219169	0.15347	0.550908	0.084548
529507.PMI0366	gpt	1	2	150	306	0.000433758	0.0676545	0.0214702	0.244276	0.23071	0.0563569
529507.PMI2278	ecfE	1	2	150	366	0.000466899	0.064241	0.0209912	0.225871	0.514623	0.116239
529507.PMI1243	ddl	1	2	150	305	0.000783857	0.0744061	0.0202321	0.199612	0.353914	0.0706453
529507.PMI3529	metE	1	2	150	244	0.000219705	0.112744	0.0191067	0.0766728	0.241177	0.0184917
529507.PMI2343	plsC	1	2	150	358	0.000460404	0.0581838	0.0190959	0.222044	0.500914	0.111225
529507.PMI0234	PMI0234	1	2	150	287	0.00064035	0.0694813	0.0188339	0.342538	0.124217	0.0425492
529507.PMI2086	leuC	1	2	150	212	4.58e-05	0.125239	0.0188089	0.0856908	0.026651	0.00228375
529507.PMI1113	PMI1113	1	2	150	298	0.000603663	0.0660014	0.0175943	0.240256	0.0288525	0.00693199
529507.PMI1341	PMI1341	1	2	150	266	0.000332071	0.0703274	0.0156252	0.0991703	-0.00134806	-0.000133687
529507.PMI0660	hisA	1	1	150	232	0.000106707	0.121833	0.0177474	0.036715	-0.000107214	-3.94e-06
529507.PMI0413	nrdF	1	2	149	230	0.000334879	0.112276	0.0216861	0.143821	0.119394	0.0171714
529507.PMI0362	dinB	1	2	149	293	0.000442599	0.0769473	0.0191214	0.232991	0.139528	0.0325088
529507.PMI1114	ruvC	1	2	149	275	0.000169096	0.0850582	0.0184575	0.145658	0.238495	0.0347388
529507.PMI1224	PMI1224	1	2	149	353	0.000643345	0.0582409	0.0169616	0.428046	0.161363	0.0690706
529507.PMI2890	greB	1	2	149	278	0.000626812	0.0654645	0.0169261	0.203292	-0.0957724	-0.0194697
529507.PMI0428	rsfS	1	2	149	262	8.6e-05	0.0689798	0.0166169	0.139818	0.110188	0.0154063
529507.PMI3156	radC	1	2	149	300	0.000275144	0.0664819	0.016271	0.256234	0.0417813	0.0107058
529507.PMI0838	nfo	1	2	149	230	0.000108406	0.0980579	0.0161046	0.144511	-0.181871	-0.0262824
529507.PMI1419	PMI1419	1	2	148	454	0.000869732	0.0628881	0.0277959	0.28235	1.35392	0.382278
529507.PMI3587	frdB	1	2	148	308	0.000248791	0.103358	0.0238306	0.237334	0.709436	0.168373
529507.PMI3549	fadA	1	2	148	283	0.000174807	0.104443	0.0208292	0.0732732	0.437071	0.0320255
529507.PMI0348	fadE	1	2	148	333	0.000286668	0.0668722	0.0195996	0.176277	0.596639	0.105174
529507.PMI3693	rsmI	1	2	148	289	0.000183606	0.0703633	0.0180307	0.163215	0.22995	0.0375311
529507.PMI2485	umuC	1	2	148	256	0.00153049	0.0900829	0.01789	0.27162	-0.012936	-0.00351366
529507.PMI2973	PMI2973	1	2	148	304	0.000400657	0.0647805	0.0170986	0.419994	-0.00144813	-0.000608204
529507.PMI1164	rpf	1	2	148	284	0.000245902	0.0661484	0.0161798	0.197806	0.0586128	0.011594
529507.PMI0884	phoQ	3	2	147	539	0.000691154	0.0631958	0.0246105	0.579474	1.19409	0.691945
529507.PMI2019	gcvP	1	2	147	301	0.000301341	0.0951639	0.0236966	0.202239	0.683238	0.138177
529507.PMI0426	pbpA	1	2	147	335	0.000161914	0.0826173	0.0236661	0.228176	0.811326	0.185125
529507.PMI0431	holA	1	2	147	381	0.000449892	0.0603011	0.0209765	0.351816	0.458785	0.161408
529507.PMI0398	PMI0398	1	2	147	356	0.00109902	0.058068	0.0203337	0.240507	0.363801	0.0874967
529507.PMI2661	fsaA	1	2	147	296	0.000219899	0.0846894	0.0199774	0.15445	0.342766	0.0529401
529507.PMI1532	PMI1532	1	2	147	346	0.000572248	0.0686446	0.019794	0.219379	0.492568	0.108059
529507.PMI0630	dinG	1	2	147	362	0.000562611	0.0632265	0.0193553	0.492124	-0.000867732	-0.000427031
529507.PMI2328	rapA	1	2	147	322	0.000399148	0.061156	0.018687	0.331974	0.0657977	0.0218431
529507.PMI1163	PMI1163	1	2	147	299	0.00039533	0.0685179	0.0181889	0.259652	0.11253	0.0292186
529507.PMI2743	tyrB	1	2	147	268	0.000304296	0.0834585	0.0181754	0.118046	0.198428	0.0234237
529507.PMI2268	PMI2268	1	2	147	344	0.000315444	0.0648115	0.0181351	0.194484	0.37793	0.0735016
529507.PMI1337	PMI1337	1	2	147	367	0.000498356	0.0594784	0.0179183	0.23902	0.425122	0.101613
529507.PMI0881	npdA	1	2	147	251	0.000200898	0.0759998	0.0177889	0.13985	-0.00851294	-0.00119054
529507.PMI0869	PMI0869	1	2	147	236	0.000181544	0.0755335	0.0160117	0.184938	-0.126373	-0.0233713
529507.PMI0875	ndh	1	2	147	307	0.000729547	0.0613901	0.0159259	0.335174	-0.0957123	-0.0320803
529507.PMI0018	ispH	1	2	147	224	3.12e-05	0.0882344	0.0158336	0.0838463	0.0280119	0.0023487
529507.PMI1357	clsA	1	2	147	281	0.000381412	0.0611083	0.0149263	0.346537	-0.236889	-0.0820906
529507.PMI2500	phoA	1	2	146	388	0.0012601	0.0555855	0.0285213	0.480864	0.454402	0.218506
529507.PMI0856	PMI0856	1	2	146	356	0.000550844	0.0690252	0.0243834	0.401995	0.254927	0.102479
529507.PMI2145	gatY	1	2	146	275	0.000206089	0.095596	0.0227452	0.218109	0.269436	0.0587664
529507.PMI0051	phoB	1	2	146	319	0.000276018	0.0758818	0.0222845	0.2885	0.367143	0.105921
529507.PMI2239	surE	1	2	146	301	0.000318395	0.0693836	0.0221598	0.165366	0.693565	0.114692
529507.PMI0764	aspC	1	2	146	280	0.000243127	0.0864275	0.0220277	0.143712	0.633364	0.0910218
529507.PMI3227	ppc	1	2	146	282	0.000352092	0.0834287	0.0210353	0.220121	0.218262	0.048044
529507.PMI3345	recQ	1	2	146	236	0.000336626	0.100972	0.0188333	0.170021	0.114231	0.0194216
529507.PMI1094	PMI1094	1	2	146	357	0.000771739	0.0569592	0.0188059	0.350132	0.221284	0.0774785
529507.PMI3223	metB	1	2	146	254	0.000182387	0.0984176	0.0183117	0.151447	0.24508	0.0371166
529507.PMI0711	serC	1	2	146	241	0.000246614	0.105592	0.0173798	0.150884	0.0557909	0.00841793
529507.PMI3606	ftsE	1	2	146	261	0.00019805	0.0750642	0.0167545	0.218096	-0.0843846	-0.018404
529507.PMI2507	serB	1	2	146	307	0.000399637	0.0593818	0.0164045	0.26959	0.0954779	0.0257399
529507.PMI1912	PMI1912	1	2	146	250	0.000116437	0.0798705	0.0161877	0.168151	-0.122791	-0.0206474
529507.PMI2226	PMI2226	1	2	145	354	0.0002267	0.0938255	0.0312554	0.352759	1.25074	0.441212
529507.PMI3628	accB	1	2	145	251	0.00013997	0.0990826	0.0206778	0.144571	0.430846	0.062288
529507.PMI2416	PMI2416	1	2	145	272	0.000156117	0.080057	0.0195036	0.131448	0.332599	0.0437196
529507.PMI3512	PMI3512	1	2	145	252	0.00013441	0.0901548	0.0193676	0.107041	0.27438	0.02937
529507.PMI2202	fdrA	1	2	145	274	0.000417208	0.0818897	0.0190899	0.351647	0.0128416	0.00451571
529507.PMI2930	glpD	1	2	145	315	0.0005001	0.0700052	0.0186065	0.293608	0.305781	0.0897798
529507.PMI3066	glmU	1	2	145	240	0.000124241	0.0893992	0.0180117	0.156966	0.0635361	0.00997301
529507.PMI2168	PMI2168	1	2	145	373	0.000454786	0.057754	0.0169681	0.297317	0.324474	0.0964716
529507.PMI0445	ybeY	1	2	145	234	0.000117245	0.0885971	0.0167919	0.125399	-0.0474194	-0.00594637
529507.PMI3007	PMI3007	1	2	145	341	0.000345161	0.0616514	0.0166831	0.266194	0.265174	0.0705876
529507.PMI1819	PMI1819	1	2	145	293	0.000328387	0.0770598	0.0165006	0.158772	0.182857	0.0290326
529507.PMI2855	glyS	1	2	145	206	9.64e-05	0.100678	0.0163019	0.111585	-0.226481	-0.025272
529507.PMI2308	recD	1	2	145	269	0.000361275	0.0754028	0.0161506	0.238201	-0.00178836	-0.00042599
529507.PMI2924	bioH	1	2	145	343	0.000437249	0.0538077	0.015955	0.253568	0.269036	0.0682191
529507.PMI3632	mreC	1	2	145	302	0.000194246	0.0686751	0.015818	0.243042	0.184739	0.0448992
529507.PMI3416	rimP	1	2	145	274	0.000561379	0.0620517	0.0152824	0.225129	-0.192758	-0.0433954
529507.PMI2194	PMI2194	1	2	145	306	0.00077534	0.0509278	0.0145191	0.389021	-0.0988945	-0.038472
529507.PMI0785	ompA	1	2	144	425	0.000736508	0.0573609	0.0202607	0.520504	0.2155	0.112168
529507.PMI0585	pal	1	2	144	275	0.000289362	0.0832325	0.0193746	0.308061	0.106425	0.0327855
529507.PMI3183	secB	1	2	144	330	0.000234337	0.0601114	0.0187722	0.21268	0.36204	0.0769987
529507.PMI2273	lpxA	1	2	144	249	0.00016577	0.0977847	0.0184922	0.0985082	0.277002	0.0272869
529507.PMI2073	mraY	1	2	144	275	0.000269026	0.0838083	0.0179786	0.144772	0.349251	0.0505617
529507.PMI3541	tatC	1	2	144	290	0.000259023	0.0651494	0.0176421	0.322458	0.0596335	0.0192293
529507.PMI2820	crp	1	2	144	332	0.00049893	0.0610173	0.0173784	0.362493	-0.0177192	-0.00642309
529507.PMI0089	PMI0089	1	2	144	260	6.26e-05	0.0934011	0.0173132	0.112961	0.389959	0.0440501
529507.PMI0443	lnt	1	2	144	347	0.00034491	0.0587657	0.0172705	0.252903	0.374868	0.0948052
529507.PMI2092	budC	1	2	144	288	0.000270416	0.0738974	0.0172333	0.218679	0.389078	0.085083
529507.PMI3049	PMI3049	1	2	144	254	5.31e-05	0.0939101	0.0170354	0.110449	0.347309	0.0383601
529507.PMI1490	PMI1490	1	2	144	295	0.000225744	0.0697354	0.0169585	0.258865	0.14259	0.0369116
529507.PMI0584	tolB	1	2	144	328	0.000259017	0.0697839	0.016886	0.355318	0.217921	0.0774314
529507.PMI2912	PMI2912	1	2	144	267	0.00013333	0.0904881	0.0167799	0.0799921	0.298056	0.0238421
529507.PMI3102	PMI3102	1	2	144	292	0.000212559	0.0696453	0.0167632	0.263227	0.119454	0.0314436
529507.PMI2932	metF	1	2	144	251	0.000782225	0.08114	0.0166181	0.241609	-0.0036096	-0.000872111
529507.PMI0079	secF	1	2	144	274	0.000255612	0.0707077	0.0165316	0.192642	0.0216076	0.00416252
529507.PMI3622	fis	1	2	144	273	0.00036696	0.068591	0.0163151	0.167074	-0.0332498	-0.00555519
529507.PMI3176	hldD	1	2	144	329	0.000402892	0.0607326	0.0162981	0.17356	0.493289	0.085615
529507.PMI2908	PMI2908	1	2	144	238	0.000269979	0.0850237	0.0162817	0.185113	0.0346765	0.00641907
529507.PMI2189	cscK	1	2	144	292	0.000357073	0.0687986	0.0158208	0.233182	0.221063	0.0515481
529507.PMI0621	dusC	1	2	144	298	0.000500301	0.0572196	0.0156929	0.291223	-0.0630901	-0.0183733
529507.PMI1863	suhB	1	2	144	285	0.000443869	0.0570865	0.0153365	0.0602681	0.120435	0.00725838
529507.PMI0287	PMI0287	1	2	144	304	0.000973187	0.0509793	0.0152781	0.276833	-0.0190401	-0.00527093
529507.PMI1951	galE	1	2	144	264	0.000273368	0.0778416	0.015249	0.174652	-0.00112791	-0.000196991
529507.PMI3624	prmA	1	2	144	288	0.00121757	0.0538427	0.0151366	0.250489	0.0202266	0.00506655
529507.PMI2494	rimI	1	2	144	238	0.000196353	0.0703255	0.0149322	0.134132	-0.112204	-0.0150501
529507.PMI0336	PMI0336	1	2	144	222	9.5e-05	0.0813473	0.0147136	0.065715	-0.0311684	-0.00204823
529507.PMI2288	dapD	1	2	144	234	0.000237326	0.0722846	0.014096	0.158731	-0.133818	-0.0212411
529507.PMI0659	hisF	1	1	144	214	4.78e-05	0.139505	0.0183815	0.0360225	0.140348	0.0050557
529507.PMI2181	gsk	1	2	143	382	0.000512346	0.0520713	0.0194994	0.440357	0.433448	0.190872
529507.PMI0861	fabG	1	2	143	233	8.24e-05	0.107726	0.019185	0.084571	0.422941	0.0357685
529507.PMI0799	cbpA	1	2	143	297	0.000555497	0.0567099	0.0172767	0.401267	-0.157074	-0.0630287
529507.PMI2655	caiA	1	2	143	250	0.000194651	0.0975129	0.0169283	0.165142	0.324594	0.0536039
529507.PMI0049	sbcC	1	2	143	304	0.00102343	0.0626827	0.016917	0.41803	-0.0876268	-0.0366307
529507.PMI0891	icd	1	2	143	214	0.000223595	0.114036	0.0166778	0.105362	-0.03351	-0.00353066
529507.PMI0028	PMI0028	1	2	143	270	0.000310102	0.0784408	0.0164148	0.260312	0.0979996	0.0255105
529507.PMI0626	PMI0626	1	2	143	249	0.000734646	0.08756	0.0159696	0.249374	0.0480456	0.0119813
529507.PMI2146	kdgK	1	2	143	299	0.000403874	0.0599115	0.0158557	0.274317	0.207114	0.0568148
529507.PMI1796	mnmC	1	2	143	323	0.000405526	0.0474627	0.0156778	0.344031	0.110828	0.0381284
529507.PMI1101	mviN	1	2	143	286	0.00023855	0.0637849	0.0154645	0.22733	0.0402403	0.00914781
529507.PMI2254	mdeA	1	2	143	226	0.000234408	0.0927506	0.0148645	0.146527	-0.0926503	-0.0135758
529507.PMI3080	PMI3080	1	2	143	297	0.000458012	0.0487337	0.0143501	0.385498	-0.158635	-0.0611536
529507.PMI2067	ftsQ	1	2	142	392	0.000497655	0.0729363	0.0203994	0.367719	0.607347	0.223333
529507.PMI1421	ppsA	1	2	142	266	0.000493322	0.0795937	0.0194247	0.146407	0.187921	0.0275129
529507.PMI1758	nuoF	1	2	142	263	0.000137238	0.105522	0.0189327	0.340826	0.330818	0.112751
529507.PMI1662	cheY	5	2	142	303	0.000340516	0.0917003	0.0186384	0.586294	0.262487	0.153894
529507.PMI1868	hmp	1	2	142	328	0.000612058	0.057738	0.0172575	0.396623	0.0774656	0.0307247
529507.PMI0397	pssA	1	2	142	332	0.000618019	0.0532188	0.0166804	0.405489	0.114671	0.0464978
529507.PMI1488	hns	1	2	142	374	0.000508548	0.0538822	0.0164284	0.532126	-0.0474795	-0.0252651
529507.PMI1344	PMI1344	1	2	142	196	0.000127546	0.11961	0.0158086	0.0981569	-0.10748	-0.0105499
529507.PMI2242	ispD	1	2	142	228	8.08e-05	0.0876677	0.0151646	0.0526213	0.0525687	0.00276623
529507.PMI1487	tdk	1	2	142	228	0.000285519	0.0771865	0.0148323	0.14592	-0.106219	-0.0154995
529507.PMI3290	PMI3290	1	2	142	274	0.00056823	0.0613481	0.0148135	0.376732	-0.321106	-0.120971
529507.PMI0648	PMI0648	1	2	142	326	0.000523348	0.0471812	0.0146865	0.27552	0.0817285	0.0225178
529507.PMI2012	xerD	1	2	142	257	0.000220743	0.0731661	0.0146337	0.278891	-0.0932106	-0.0259956
529507.PMI3410	PMI3410	1	2	142	239	0.000459147	0.060523	0.0120776	0.158932	-0.319525	-0.0507828
529507.PMI3199	cpxR	1	2	141	322	0.000324687	0.0695717	0.0198796	0.350848	0.189942	0.0666408
529507.PMI0879	lolD	1	2	141	267	0.000212361	0.0733019	0.0167076	0.303134	-0.0267654	-0.0081135
529507.PMI2170	PMI2170	1	2	141	213	0.000238602	0.0750311	0.0124232	0.154413	-0.438846	-0.0677634
529507.PMI3716	gpmB	1	2	140	338	0.000585098	0.0591754	0.018013	0.434143	0.0409608	0.0177828
529507.PMI2805	kefB	1	2	140	321	0.000672171	0.0526211	0.0164854	0.313759	0.0359173	0.0112694
529507.PMI0754	PMI0754	1	2	140	275	0.000312872	0.0629123	0.0157453	0.462445	-0.0539839	-0.0249646
529507.PMI2778	thiE	1	2	140	284	0.000590397	0.0544395	0.0149661	0.303284	0.109928	0.0333394
529507.PMI1018	htpX	1	2	140	275	0.000441182	0.0555821	0.0138883	0.206114	-0.162698	-0.0335344
529507.PMI3206	PMI3206	3	6	139	458	0.000437363	0.097886	0.0127531	0.614582	2.67379	1.64326
529507.PMI3603	PMI3603	3	6	139	355	0.0002108	0.117214	0.0119069	0.478337	2.65797	1.27141
529507.PMI1491	PMI1491	5	3	139	386	0.000669137	0.0576782	0.0166052	0.652614	-1.10889	-0.723674
529507.PMI2495	holD	3	3	139	403	0.00125339	0.0580474	0.0152179	0.641977	0.0661246	0.0424504
529507.PMI0892	intE	2	3	139	400	0.00118624	0.0452022	0.0144147	0.719328	1.28093	0.92141
529507.PMI0373	PMI0373	3	3	139	374	0.000584564	0.0593269	0.0130351	0.661209	-0.110149	-0.0728314
529507.PMI1209	disA	2	3	139	394	0.00112104	0.0415303	0.0127625	0.626639	1.00357	0.628874
529507.PMI3018	umoB	3	3	139	395	0.000459426	0.0794864	0.0127419	0.641913	1.44275	0.926123
529507.PMI1729	rcsD	3	3	139	402	0.00081402	0.0617169	0.0127042	0.713102	0.166078	0.118431
529507.PMI2262	rcsF	3	3	139	437	0.00049246	0.0769595	0.0126762	0.673654	1.44223	0.971562
529507.PMI2548	PMI2548	3	3	139	401	0.000476736	0.0749187	0.0120651	0.666131	1.28168	0.853765
529507.PMI2770	PMI2770	3	3	139	426	0.0005139	0.0891679	0.0119045	0.630248	2.02776	1.27799
529507.PMI2508	smp	3	3	139	427	0.000848394	0.0820765	0.0118911	0.625443	1.88082	1.17635
529507.PMI0871	lpoB	3	3	139	396	0.000619895	0.0818985	0.0118757	0.633984	1.2219	0.774663
529507.PMI1893	rseA	3	3	139	401	0.00044386	0.0680443	0.0116661	0.647483	0.73325	0.474767
529507.PMI1656	flgM	3	3	139	419	0.000578274	0.0892467	0.0116547	0.701549	1.54199	1.08178
529507.PMI2062	secM	3	3	139	442	0.000563115	0.0801372	0.0109367	0.672419	1.4044	0.944347
529507.PMI3200	cpxP	3	3	139	412	0.000630947	0.0733676	0.0106835	0.642565	1.31332	0.843891
529507.PMI1316	pgpB	3	3	139	367	0.00049682	0.0451256	0.0105393	0.64659	-0.249317	-0.161206
529507.PMI1048	arnE	1	3	139	311	0.000526629	0.0443182	0.0103329	0.658983	-0.502129	-0.330895
529507.PMI0137	priC	3	3	139	349	0.000425781	0.0718192	0.0102866	0.638878	0.679845	0.434338
529507.PMI1785	dedD	3	3	139	342	0.000554144	0.0575816	0.0101951	0.638211	-0.248502	-0.158597
529507.PMI0872	PMI0872	3	3	139	386	0.000601887	0.0659219	0.0100956	0.682869	0.383963	0.262197
529507.PMI1289	PMI1289	3	3	139	409	0.00137471	0.0826311	0.0100614	0.646946	1.52914	0.989272
529507.PMI2838	PMI2838	3	3	139	342	0.0006537	0.0553966	0.010035	0.639089	-0.0522379	-0.0333847
529507.PMI0651	asmA	3	3	139	369	0.00050811	0.0711226	0.00983801	0.628424	0.719012	0.451844
529507.PMI1657	flgN	3	3	139	402	0.000484298	0.0866351	0.00983374	0.726744	0.908421	0.660189
529507.PMI1611	PMI1611	3	3	139	353	0.000666913	0.0453842	0.00966399	0.693049	-0.833699	-0.577794
529507.PMI0030	exbD	7	3	139	278	0.00048119	0.0464354	0.00957219	0.688982	0.544987	0.375487
529507.PMI1617	fliZ	3	3	139	390	0.00109138	0.0738869	0.00946085	0.744318	0.594369	0.4424
529507.PMI1677	PMI1677	3	3	139	403	0.000604789	0.0812767	0.00945608	0.66361	1.10919	0.73607
529507.PMI1015	proQ	3	3	139	318	0.000410529	0.0577681	0.00943403	0.642364	-0.243612	-0.156488
529507.PMI0870	PMI0870	3	3	139	375	0.000309384	0.0826726	0.00933674	0.653474	1.16418	0.76076
529507.PMI1739	PMI1739	3	3	139	398	0.000466064	0.087367	0.00927568	0.648158	1.3905	0.901264
529507.PMI1892	rseB	3	3	139	350	0.000659998	0.0480286	0.00926902	0.683229	-0.408188	-0.278886
529507.PMI1623	fliT	3	3	139	382	0.0011129	0.0771524	0.00924319	0.745574	0.421596	0.314331
529507.PMI2342	ftsP	3	3	139	275	0.000409907	0.0575068	0.00914382	0.668309	-0.648748	-0.433565
529507.PMI0832	lpxT	3	3	139	335	0.000766041	0.0519323	0.00893575	0.724459	-0.523003	-0.378894
529507.PMI3217	ftsN	3	3	139	348	0.000826399	0.0553525	0.00881386	0.705287	-0.257754	-0.181791
529507.PMI3391	PMI3391	3	3	139	329	0.000336456	0.0705114	0.00876119	0.634297	0.116413	0.0738405
529507.PMI2314	ppdB	3	3	139	362	0.000781293	0.0617693	0.00874474	0.696477	0.247815	0.172598
529507.PMI1359	PMI1359	3	3	139	385	0.00083529	0.0772732	0.00868279	0.687191	0.785552	0.539824
529507.PMI3697	PMI3697	3	3	139	350	0.000814579	0.0698102	0.00856506	0.66971	0.563544	0.377411
529507.PMI2039	PMI2039	3	3	139	296	0.00036228	0.0615406	0.00854689	0.627495	0.0359228	0.0225414
529507.PMI2950	PMI2950	3	3	139	386	0.000694154	0.0779868	0.00838901	0.710116	0.705157	0.500744
529507.PMI3330	hemX	3	3	139	322	0.000420477	0.0630264	0.00838029	0.637937	-0.292079	-0.186328
529507.PMI1506	mipA	3	3	139	316	0.000482196	0.0641361	0.00837518	0.695816	-0.0864667	-0.0601649
529507.PMI3028	damX	3	3	139	275	0.000932182	0.05402	0.0081649	0.670109	-0.669506	-0.448642
529507.PMI1679	PMI1679	3	3	139	318	0.000557027	0.0842225	0.00802275	0.632277	0.834642	0.527725
529507.PMI1891	rseC	3	3	139	306	0.000426894	0.0658649	0.00792912	0.644074	0.0517907	0.033357
529507.PMI1375	pspB	3	3	139	262	0.000451127	0.0572627	0.00773959	0.634419	-0.405743	-0.257411
529507.PMI3537	PMI3537	3	3	139	285	0.00034128	0.0658772	0.00743436	0.636119	-0.450135	-0.286339
529507.PMI2918	yihI	3	3	139	298	0.000493163	0.059352	0.0073944	0.652638	0.153902	0.100442
529507.PMI2394	PMI2394	7	3	139	291	0.000521366	0.0643603	0.00726433	0.729765	0.131315	0.0958293
529507.PMI1351	PMI1351	3	3	139	342	0.000890327	0.0689371	0.00688683	0.717247	0.0891835	0.0639666
529507.PMI3337	PMI3337	3	3	139	287	0.000745739	0.0631703	0.00680153	0.639833	-0.179421	-0.1148
529507.PMI0677	PMI0677	3	3	139	295	0.000649816	0.0771833	0.00650792	0.635132	0.339571	0.215673
529507.PMI1595	pagP	3	3	139	286	0.000472186	0.0637387	0.0062002	0.691012	-0.354017	-0.24463
529507.PMI3375	priB	1	2	139	284	0.000588676	0.0796271	0.0239042	0.463001	-0.12091	-0.0559812
529507.PMI2791	secE	1	2	139	236	0.000309119	0.0799065	0.0217242	0.289518	-0.0481399	-0.0139374
529507.PMI0218	mazG	1	2	139	212	8.24e-05	0.0840787	0.0204209	0.135948	0.284947	0.0387379
529507.PMI3648	rpoN	1	2	139	292	0.000241553	0.0754259	0.0199191	0.355641	0.177634	0.063174
529507.PMI0565	sdhC	1	2	139	334	0.00043745	0.0688044	0.0196563	0.360841	0.545224	0.196739
529507.PMI0687	macB	1	2	139	449	0.00129102	0.0430257	0.0194518	0.585213	0.258289	0.151154
529507.PMI2247	PMI2247	1	2	139	310	0.000148988	0.0725409	0.0192045	0.338793	0.566419	0.191899
529507.PMI2046	aceE	1	2	139	235	0.000469364	0.0861486	0.0191882	0.0995914	0.185179	0.0184422
529507.PMI1477	PMI1477	1	2	139	309	0.000164584	0.0716049	0.0189756	0.357053	0.516365	0.18437
529507.PMI2891	ompR	1	2	139	295	0.00039549	0.0712024	0.0186117	0.354334	0.0695202	0.0246334
529507.PMI1589	baeR	1	2	139	299	0.000281822	0.0706835	0.0184036	0.393311	0.0330154	0.0129853
529507.PMI0590	gpmA	1	2	139	179	0.00061005	0.133016	0.0181682	0.117844	-0.12179	-0.0143522
529507.PMI2658	caiD	1	2	139	231	8.83e-05	0.107972	0.0180897	0.170833	0.292332	0.0499398
529507.PMI3676	gltD	1	2	139	285	0.000230621	0.0745089	0.0178387	0.345394	0.273219	0.0943682
529507.PMI1787	accD	1	2	139	213	0.000204887	0.0896823	0.0178381	0.191571	0.0930963	0.0178346
529507.PMI2331	imp	1	2	139	382	0.000229574	0.0750856	0.0178123	0.488241	0.276401	0.13495
529507.PMI2349	tolC	1	2	139	434	0.000618034	0.0511535	0.0177679	0.569484	0.306862	0.174753
529507.PMI0642	maeA	1	2	139	233	0.000243686	0.0895577	0.0176728	0.232536	0.185879	0.0432237
529507.PMI1620	fliC1	5	2	139	273	0.000224578	0.0971949	0.0176158	0.607153	0.639843	0.388482
529507.PMI1619	fliC2	5	2	139	276	0.000156248	0.0952553	0.0176066	0.608517	0.569056	0.34628
529507.PMI1618	fliA	5	2	139	282	0.000339756	0.0920251	0.0175562	0.62166	0.739949	0.459997
529507.PMI3322	rffC	3	2	139	441	0.00109672	0.0637523	0.0174816	0.621976	0.952909	0.592686
529507.PMI1757	nuoG	1	2	139	262	0.000193968	0.0950106	0.0172596	0.420733	0.178094	0.0749302
529507.PMI2269	PMI2269	1	2	139	193	6.89e-05	0.100086	0.0171918	0.106243	0.117273	0.0124594
529507.PMI3215	hslU	1	2	139	197	8e-05	0.103681	0.0171383	0.235017	-0.187655	-0.0441022
529507.PMI3185	cysE	1	2	139	258	0.000165267	0.0725201	0.0167685	0.147309	0.30412	0.0447995
529507.PMI2064	lpxC	1	2	139	200	0.000580182	0.118432	0.0165793	0.0832175	0.17223	0.0143326
529507.PMI1345	PMI1345	1	2	139	223	0.00019538	0.103861	0.016507	0.175013	-0.0373726	-0.00654067
529507.PMI3356	rsgA	1	2	139	217	0.000186818	0.0645385	0.0164977	0.170155	-0.114645	-0.0195075
529507.PMI0698	lolA	1	2	139	337	0.000445981	0.0603359	0.0164934	0.345114	0.291331	0.100543
529507.PMI2275	lpxD	1	2	139	233	9.74e-05	0.096242	0.0164276	0.140588	0.196227	0.027587
529507.PMI3719	arcA	1	2	139	261	0.000175205	0.0754462	0.0163051	0.44659	-0.187735	-0.0838406
529507.PMI0765	ompF	3	2	139	454	0.000919501	0.058871	0.0162181	0.618818	0.374136	0.231522
529507.PMI1588	baeS	1	2	139	374	0.00114591	0.0487401	0.0161202	0.521543	-0.0227626	-0.0118717
529507.PMI3333	cyaA	1	2	139	331	0.000451144	0.0568313	0.0161174	0.569982	-0.206788	-0.117865
529507.PMI3316	wecA	1	2	139	347	0.000792556	0.0550034	0.0156546	0.390443	0.190182	0.0742555
529507.PMI2132	kduD	1	2	139	213	7.08e-05	0.101532	0.0156328	0.234429	0.159862	0.0374762
529507.PMI2907	PMI2907	1	2	139	254	0.000392577	0.0690925	0.0156115	0.22566	0.023749	0.00535922
529507.PMI1741	menE	1	2	139	341	0.00048857	0.0578831	0.0155404	0.397951	0.187	0.074417
529507.PMI0204	mrcB	1	2	139	302	0.000234363	0.0667682	0.0155145	0.312778	0.179815	0.0562424
529507.PMI2529	rpiB	1	2	139	268	0.000493083	0.0544586	0.0154629	0.321138	0.0187857	0.00603279
529507.PMI3513	deoK	1	2	139	241	9.98e-05	0.0849041	0.0154015	0.211402	0.14213	0.0300465
529507.PMI1226	kdpE	1	2	139	226	0.000175602	0.0800869	0.015363	0.359143	-0.199543	-0.0716646
529507.PMI0865	PMI0865	1	2	139	244	0.000208279	0.0698662	0.0152551	0.145824	0.134424	0.0196023
529507.PMI1522	PMI1522	1	2	139	309	0.000622539	0.0615433	0.0152438	0.474956	-0.181811	-0.0863522
529507.PMI1566	bcp	1	2	139	227	0.000190893	0.0726009	0.015222	0.218133	-0.237029	-0.0517037
529507.PMI2480	PMI2480	1	2	139	216	0.000383456	0.0786972	0.0151344	0.336372	-0.352868	-0.118695
529507.PMI2272	lpxB	1	2	139	234	0.000130125	0.0877443	0.0150732	0.154538	0.0819087	0.012658
529507.PMI0548	pgm	1	2	139	239	0.000413219	0.0816053	0.0150409	0.188915	0.166066	0.0313724
529507.PMI0667	PMI0667	1	2	139	354	0.00106842	0.0522623	0.0150306	0.384376	0.170549	0.065555
529507.PMI0002	thrB	1	2	139	272	0.000322821	0.0686583	0.0149664	0.32001	-0.0169187	-0.00541415
529507.PMI2309	recB	1	2	139	287	0.000757312	0.0631046	0.0149339	0.338077	-0.0398543	-0.0134738
529507.PMI3216	hslV	1	2	139	170	3.76e-05	0.107224	0.014885	0.215779	-0.344322	-0.0742975
529507.PMI0650	dcd	1	2	139	199	0.000151698	0.0756102	0.0148737	0.268597	-0.251238	-0.0674818
529507.PMI0773	PMI0773	1	2	139	330	0.000800228	0.0456	0.0148492	0.529709	-0.155653	-0.0824508
529507.PMI0655	gnd	1	2	139	219	0.000199604	0.0967664	0.0148444	0.120438	-0.185614	-0.022355
529507.PMI2074	murF	1	2	139	247	0.000248721	0.0809351	0.0147392	0.148552	0.150555	0.0223653
529507.PMI0699	PMI0699	1	2	139	233	0.000149273	0.068338	0.0147291	0.128176	-0.0765193	-0.0098079
529507.PMI3331	hemD	1	2	139	285	0.000183049	0.0619158	0.0146508	0.278291	0.0921356	0.0256405
529507.PMI3592	glpA	1	2	139	231	0.000223228	0.0849143	0.0146479	0.277692	-0.0410351	-0.0113951
529507.PMI1894	rpoE	1	2	139	286	0.000294941	0.0593832	0.0146268	0.394598	-0.166741	-0.0657956
529507.PMI3332	hemC	1	2	139	206	0.000131914	0.0844019	0.0146206	0.15246	-0.225661	-0.0344043
529507.PMI1829	ptsI	1	2	139	232	0.000160297	0.0862036	0.0145808	0.182402	-0.0454781	-0.00829531
529507.PMI0392	bamD	1	2	139	268	0.000239406	0.0751327	0.0145322	0.253434	0.0218878	0.00554711
529507.PMI3532	udp	1	2	139	278	0.000504453	0.0584869	0.0144738	0.207524	0.209075	0.0433882
529507.PMI0332	yggW	1	2	139	233	0.000115893	0.074172	0.0143185	0.0913791	-0.0465589	-0.0042545
529507.PMI0197	folK	1	2	139	217	6.5e-05	0.0793748	0.0143056	0.124495	0.0260106	0.00323819
529507.PMI1248	PMI1248	1	2	139	208	0.000178442	0.101297	0.0142768	0.133941	-0.168682	-0.0225935
529507.PMI3600	ppaA	1	2	139	306	0.00071819	0.0497775	0.0142488	0.428321	-0.164179	-0.0703213
529507.PMI2281	dxr	1	2	139	191	0.000133451	0.101454	0.0142366	0.0536613	-0.231905	-0.0124443
529507.PMI0643	cdd	1	2	139	305	0.000277277	0.0528957	0.0141043	0.407496	-0.023243	-0.00947142
529507.PMI2017	PMI2017	1	2	139	321	0.000501299	0.0555522	0.0140001	0.412899	-0.0231629	-0.00956395
529507.PMI0973	PMI0973	1	2	139	323	0.000793479	0.046166	0.0139993	0.527333	-0.357451	-0.188495
529507.PMI0543	fur	1	2	139	253	0.00018933	0.0591164	0.0139744	0.156473	-0.133958	-0.0209609
529507.PMI0827	PMI0827	1	2	139	290	0.000566679	0.0517497	0.0138937	0.465686	-0.270652	-0.126039
529507.PMI1563	bamC	3	2	139	419	0.000568256	0.0795972	0.0138793	0.623027	1.62766	1.01407
529507.PMI1166	fadD	1	2	139	250	0.000465367	0.0703003	0.013855	0.269658	0.0175448	0.00473111
529507.PMI3547	PMI3547	1	2	139	305	0.000512581	0.0505229	0.0138187	0.40435	-0.127014	-0.0513579
529507.PMI1153	PMI1153	1	2	139	292	0.000394747	0.0617955	0.0138108	0.337581	-0.0759389	-0.0256356
529507.PMI1203	fnr	1	2	139	282	0.000683264	0.0541002	0.0137531	0.358805	-0.272373	-0.0977288
529507.PMI3009	uspA	3	2	139	361	0.000411325	0.0582457	0.0137388	0.52342	0.0407646	0.021337
529507.PMI2505	nadR	1	2	139	387	0.000771395	0.0458593	0.0137283	0.542572	0.0730026	0.0396092
529507.PMI2884	glnG	1	2	139	202	0.000164314	0.0865611	0.0137282	0.339677	-0.37188	-0.126319
529507.PMI0581	tolQ	1	2	139	266	0.000153102	0.0738479	0.01372	0.454274	-0.0689941	-0.0313423
529507.PMI1845	ispG	1	2	139	207	0.00023123	0.0808485	0.0136906	0.137334	-0.227842	-0.0312905
529507.PMI1872	PMI1872	1	2	139	203	0.000256912	0.0843091	0.0136897	0.406721	-0.424636	-0.172708
529507.PMI0215	dgt	1	2	139	258	0.000401823	0.053504	0.0136727	0.474234	-0.261846	-0.124176
529507.PMI1602	holE2	3	2	139	341	0.000311849	0.0984465	0.0136696	0.588468	1.34266	0.790111
529507.PMI1884	PMI1884	1	2	139	212	0.000238136	0.0756352	0.0136683	0.191457	-0.158675	-0.0303795
529507.PMI0338	yqgF	1	2	139	231	0.00010084	0.068056	0.0136636	0.154825	-0.120229	-0.0186144
529507.PMI3361	PMI3361	1	2	139	236	0.000319455	0.0635196	0.0136526	0.145446	-0.111223	-0.016177
529507.PMI1730	rcsB	1	2	139	320	0.000533171	0.0598597	0.0136249	0.601127	-0.391534	-0.235361
529507.PMI1684	ttrS	1	2	139	323	0.0006992	0.0463267	0.0136034	0.612535	-0.342821	-0.20999
529507.PMI1333	sodC	1	2	139	259	0.000364167	0.0571104	0.0135883	0.324246	-0.324528	-0.105227
529507.PMI0423	dacA	1	2	139	282	0.000283982	0.0610212	0.0135878	0.31321	-0.0587472	-0.0184002
529507.PMI3463	holC	1	2	139	272	0.000221689	0.068326	0.013514	0.420094	-0.124432	-0.0522731
529507.PMI0669	dacC	1	2	139	269	0.000361116	0.0616148	0.0134062	0.283119	-0.12111	-0.0342884
529507.PMI3170	wabH	1	2	139	342	0.000711955	0.053635	0.0133747	0.507189	-0.0131561	-0.00667263
529507.PMI2173	copA	1	2	139	295	0.000476917	0.0494886	0.0133579	0.427266	-0.251859	-0.107611
529507.PMI1824	zipA	3	2	139	364	0.000408521	0.0647428	0.0133557	0.57873	-0.160725	-0.0930163
529507.PMI0683	PMI0683	1	2	139	291	0.000420669	0.0539963	0.0133526	0.421838	0.00939926	0.00396496
529507.PMI3651	lptC	3	2	139	405	0.000533446	0.0765526	0.0133519	0.616056	0.623996	0.384416
529507.PMI3423	nlpI	3	2	139	333	0.000355172	0.0678814	0.0133152	0.554543	0.117276	0.0650346
529507.PMI2657	caiC	1	2	139	255	0.000190356	0.071895	0.0133099	0.314349	0.0598736	0.0188213
529507.PMI1394	PMI1394	1	2	139	203	0.000100178	0.0791477	0.0132974	0.138438	-0.315542	-0.043683
529507.PMI2237	nlpD	1	2	139	318	0.000716532	0.046501	0.0132943	0.346596	-0.0815827	-0.0282762
529507.PMI2452	PMI2452	1	2	139	297	0.000716906	0.0464592	0.0132424	0.431015	-0.200043	-0.0862218
529507.PMI1161	PMI1161	1	2	139	252	0.00051593	0.064465	0.013216	0.246209	-0.00817271	-0.00201219
529507.PMI2330	djlA	1	2	139	263	0.00027832	0.054689	0.0131836	0.301405	-0.0979339	-0.0295178
529507.PMI2885	hemN	1	2	139	257	0.000327061	0.0572487	0.0131564	0.223855	-0.146027	-0.0326888
529507.PMI0649	udk	1	2	139	198	0.000139454	0.0743077	0.0130994	0.120892	-0.23925	-0.0289235
529507.PMI3607	ftsX	1	2	139	287	0.000415138	0.0570412	0.0130845	0.39965	-0.183032	-0.0731486
529507.PMI0675	grxA	1	2	139	281	0.000334919	0.0486873	0.0130827	0.395158	-0.259044	-0.102363
529507.PMI3289	smf	1	2	139	260	0.000201323	0.0536308	0.0130595	0.481189	-0.269411	-0.129638
529507.PMI0878	lolC	1	2	139	248	0.000139533	0.0708235	0.0130524	0.143111	0.0513278	0.00734557
529507.PMI3536	ubiE	1	2	139	237	0.000206795	0.058967	0.013038	0.150638	0.00759804	0.00114456
529507.PMI2752	ubiA	1	2	139	224	0.000457968	0.0624749	0.0130126	0.204883	-0.0608886	-0.012475
529507.PMI2422	prfC	1	2	139	240	0.00296276	0.0594286	0.0130081	0.368636	-0.428439	-0.157938
529507.PMI1838	PMI1838	1	2	139	281	0.000478878	0.0484643	0.0130021	0.486294	-0.38527	-0.187354
529507.PMI3643	rnk	1	2	139	253	0.000438845	0.0496699	0.0130007	0.28784	-0.313721	-0.0903015
529507.PMI2266	rof	3	2	139	407	0.000419103	0.0872686	0.012999	0.574248	2.18524	1.25487
529507.PMI3568	narL	1	2	139	256	0.000337836	0.0641475	0.0129978	0.462648	-0.388732	-0.179846
529507.PMI0538	holE1	3	2	139	348	0.000462683	0.095056	0.0129831	0.607904	1.43796	0.874142
529507.PMI2928	glpG	1	2	139	337	0.000521936	0.0487135	0.0129562	0.534208	-0.323427	-0.172777
529507.PMI2306	amiC	1	2	139	319	0.000423408	0.0527382	0.0129453	0.394463	-0.0409751	-0.0161631
529507.PMI1842	bamB	1	2	139	313	0.000425742	0.0537934	0.0128621	0.452336	-0.130856	-0.059191
529507.PMI0427	rlmH	1	2	139	231	0.000111746	0.0693114	0.0128173	0.115185	-0.139642	-0.0160847
529507.PMI1016	prc	1	2	139	261	0.000146709	0.0564903	0.0128155	0.321571	-0.188315	-0.0605568
529507.PMI3161	PMI3161	1	2	139	324	0.000233952	0.0554809	0.012804	0.50644	-0.13614	-0.0689467
529507.PMI0767	pncB	1	2	139	238	0.00027624	0.0594314	0.0127395	0.253479	-0.152751	-0.0387192
529507.PMI1383	fabI	1	2	139	257	0.000445931	0.0540328	0.0127185	0.46948	-0.315062	-0.147915
529507.PMI3159	PMI3159	1	2	139	337	0.0005235	0.0504529	0.0126998	0.514692	-0.111943	-0.0576163
529507.PMI2889	tex	1	2	139	212	0.000227321	0.0676922	0.0126533	0.27762	-0.417131	-0.115804
529507.PMI3713	slt	3	2	139	392	0.000898015	0.04655	0.0126511	0.602884	-0.389156	-0.234616
529507.PMI2540	PMI2540	1	2	139	209	0.000138613	0.0836634	0.0126471	0.116255	-0.0630101	-0.00732521
529507.PMI2740	qor	1	2	139	252	0.000228903	0.0665576	0.012638	0.303002	-0.154592	-0.0468418
529507.PMI1221	PMI1221	1	2	139	274	0.00066125	0.0566775	0.0126279	0.412878	-0.313801	-0.129561
529507.PMI1528	PMI1528	1	2	139	237	0.000252313	0.0724593	0.0125898	0.279021	-0.128535	-0.0358639
529507.PMI0111	ampG	1	2	139	327	0.000522844	0.049394	0.0125733	0.581624	-0.451915	-0.262844
529507.PMI3465	PMI3465	1	2	139	289	0.00018138	0.0707841	0.0125271	0.371081	-0.0240635	-0.00892952
529507.PMI2193	PMI2193	1	2	139	300	0.000579016	0.043704	0.0124931	0.519587	-0.313721	-0.163005
529507.PMI3399	argR	1	2	139	253	0.000270533	0.0636789	0.0124664	0.394828	-0.332834	-0.131412
529507.PMI0341	PMI0341	1	2	139	251	0.000259455	0.0567198	0.01245	0.179736	-0.162158	-0.0291455
529507.PMI0880	lolE	1	2	139	247	0.000124215	0.0706831	0.0124495	0.188862	-0.0444174	-0.00838877
529507.PMI1852	PMI1852	3	2	139	425	0.000543132	0.0964344	0.0124156	0.597547	2.44589	1.46153
529507.PMI1578	ppk	1	2	139	217	0.000156269	0.0659529	0.0123987	0.260648	-0.354088	-0.0922923
529507.PMI1202	uspE	3	2	139	329	0.000302831	0.060506	0.0123987	0.543328	-0.209144	-0.113634
529507.PMI3362	amiB	1	2	139	238	0.000168394	0.0690605	0.0123883	0.163917	-0.0492807	-0.00807794
529507.PMI2276	ompH	1	2	139	246	0.00019108	0.0663105	0.0123786	0.313912	-0.178008	-0.055879
529507.PMI3057	atpI	3	2	139	385	0.000494342	0.0884745	0.0123526	0.623248	1.71265	1.06741
529507.PMI2248	cysH	1	2	139	258	0.000479703	0.0604402	0.012329	0.341689	-0.0572261	-0.0195535
529507.PMI1456	PMI1456	1	2	139	257	0.000329253	0.0465782	0.0123271	0.404587	-0.338258	-0.136855
529507.PMI0024	dkgA	1	2	139	242	0.000153125	0.0821112	0.0123144	0.164077	-0.126093	-0.0206889
529507.PMI3031	gph	1	2	139	231	0.000395344	0.0524735	0.0122519	0.275526	-0.266068	-0.0733088
529507.PMI3324	wzxE	3	2	139	359	0.000514934	0.0856667	0.0122488	0.56101	1.30517	0.732212
529507.PMI2751	plsB	1	2	139	275	0.000409488	0.0555076	0.0122342	0.368381	-0.104358	-0.0384436
529507.PMI0604	bioF	1	2	139	220	0.000153619	0.0765374	0.0121905	0.175947	-0.231105	-0.0406622
529507.PMI0717	PMI0717	1	2	139	328	0.000620908	0.043392	0.0121841	0.510004	-0.123611	-0.0630423
529507.PMI2023	ubiH	1	2	139	259	0.000188141	0.0589078	0.0121748	0.236398	-0.0521627	-0.0123312
529507.PMI2913	PMI2913	1	2	139	185	0.000144714	0.078661	0.0121581	0.171877	-0.242913	-0.041751
529507.PMI0077	yajC	1	2	139	207	0.000173628	0.0702175	0.0121179	0.269496	-0.331953	-0.0894602
529507.PMI1839	hemF	1	2	139	230	0.000301142	0.0584362	0.012106	0.236712	-0.252959	-0.0598786
529507.PMI1489	PMI1489	1	2	139	212	9.68e-05	0.0840721	0.0120921	0.133251	-0.0426962	-0.00568931
529507.PMI1240	ada	1	2	139	257	0.000593049	0.0490125	0.0120684	0.347739	-0.311479	-0.108314
529507.PMI3637	PMI3637	1	2	139	290	0.000748148	0.0468474	0.0120421	0.384894	-0.245975	-0.0946743
529507.PMI3188	PMI3188	1	2	139	212	0.000613051	0.0854696	0.011995	0.135032	0.0210672	0.00284474
529507.PMI2287	glnD	1	2	139	245	0.000374345	0.0535098	0.011942	0.285955	-0.252519	-0.072209
529507.PMI3182	PMI3182	1	2	139	259	0.000345128	0.051613	0.0119121	0.284791	-0.19438	-0.0553576
529507.PMI3466	PMI3466	1	2	139	252	0.000144415	0.0736676	0.0119083	0.24004	-0.0419757	-0.0100759
529507.PMI1295	tus	3	2	139	345	0.000429266	0.0903579	0.0119033	0.566261	1.39357	0.789124
529507.PMI2364	plsY	1	2	139	218	0.000189662	0.0599643	0.0119	0.264979	-0.271192	-0.0718602
529507.PMI1082	PMI1082	3	2	139	418	0.000352424	0.0959154	0.0118678	0.586606	2.47235	1.4503
529507.PMI1579	ppx	1	2	139	248	0.000427292	0.0517597	0.0118521	0.379229	-0.306976	-0.116414
529507.PMI1085	lolB	1	2	139	356	0.000657369	0.0558708	0.0118338	0.551219	-0.227482	-0.125393
529507.PMI0224	mltD	1	2	139	274	0.000303795	0.0532152	0.0118152	0.38828	-0.191378	-0.0743081
529507.PMI3116	PMI3116	1	2	139	314	0.000598226	0.0422788	0.0117522	0.531475	-0.373682	-0.198603
529507.PMI2776	PMI2776	1	2	139	290	0.00071804	0.0429105	0.0117424	0.461131	-0.359472	-0.165764
529507.PMI3317	wzzE	3	2	139	401	0.000675006	0.0853928	0.0117291	0.590457	1.80939	1.06837
529507.PMI3167	waaA	1	2	139	225	0.000108658	0.0765028	0.0117225	0.259894	0.0239892	0.00623464
529507.PMI3634	PMI3634	1	2	139	215	0.000180465	0.061761	0.01164	0.116961	-0.145586	-0.0170279
529507.PMI2663	recX	1	2	139	314	0.000677594	0.0419403	0.0115553	0.512745	-0.384289	-0.197042
529507.PMI2183	hemH	1	2	139	217	0.00030662	0.0581595	0.0115117	0.202327	-0.266769	-0.0539745
529507.PMI1499	sppA	1	2	139	285	0.000454271	0.043414	0.0115073	0.397255	-0.2544	-0.101062
529507.PMI2027	PMI2027	1	2	139	214	0.000190364	0.0519737	0.0114943	0.203429	-0.276315	-0.0562106
529507.PMI1199	PMI1199	3	2	139	389	0.000528495	0.100064	0.0114898	0.552771	2.35902	1.304
529507.PMI1686	htrB	1	2	139	263	0.000248501	0.0598299	0.0114895	0.241135	0.0719018	0.017338
529507.PMI1744	menH	1	2	139	258	0.000314943	0.0572618	0.0114817	0.30436	-0.189256	-0.0576019
529507.PMI1784	cvpA	1	2	139	268	0.000406302	0.0538258	0.0114727	0.331478	-0.246815	-0.0818139
529507.PMI1154	lpxM	1	2	139	376	0.000622877	0.0530824	0.0114564	0.541426	-0.126954	-0.068736
529507.PMI1873	PMI1873	3	2	139	421	0.000305131	0.0982504	0.0114219	0.621353	2.3119	1.4365
529507.PMI0446	PMI0446	1	2	139	205	0.000225612	0.0699967	0.0114184	0.136858	-0.272012	-0.0372271
529507.PMI0786	sulA	3	2	139	346	0.000476056	0.0798965	0.0113813	0.609773	0.904442	0.551504
529507.PMI3211	glpF	1	2	139	264	0.00066198	0.0522795	0.0113668	0.293055	-0.321146	-0.0941135
529507.PMI0855	PMI0855	1	2	139	222	0.000166062	0.0584297	0.011347	0.206729	-0.235568	-0.0486986
529507.PMI3021	mrcA	1	2	139	260	0.000194456	0.0605876	0.0112667	0.375735	-0.170203	-0.0639513
529507.PMI2243	ftsB	1	2	139	244	0.00016744	0.0648913	0.0112419	0.235038	-0.119809	-0.0281596
529507.PMI1553	narP	1	2	139	233	0.000379924	0.0655807	0.0112207	0.48068	-0.500248	-0.240459
529507.PMI2160	lpxH	1	2	139	236	0.000281332	0.0631493	0.0111741	0.249734	-0.126994	-0.0317146
529507.PMI3208	fpr	1	2	139	247	0.000387165	0.0489342	0.0111049	0.34988	-0.404102	-0.141388
529507.PMI0104	PMI0104	1	2	139	265	0.000284952	0.0524574	0.0110994	0.427313	-0.398459	-0.170267
529507.PMI0546	PMI0546	1	2	139	270	0.000540344	0.0476984	0.0110969	0.277442	-0.168342	-0.0467052
529507.PMI1452	nnrD	1	2	139	253	0.000252087	0.0460165	0.0110913	0.276006	-0.229043	-0.0632173
529507.PMI3016	hslO	1	2	139	222	0.000210532	0.0586207	0.0110299	0.195176	-0.296109	-0.0577932
529507.PMI0547	seqA	3	2	139	296	0.000389401	0.058468	0.0110212	0.592575	-0.234264	-0.138819
529507.PMI0330	PMI0330	3	2	139	412	0.000465288	0.0924032	0.0110026	0.604335	2.03298	1.2286
529507.PMI3198	cpxA	3	2	139	311	0.000416333	0.0769107	0.0110025	0.58054	0.328449	0.190678
529507.PMI3636	PMI3636	3	2	139	343	0.000512427	0.072843	0.0110017	0.59501	0.365315	0.217366
529507.PMI1044	arnC	1	2	139	280	0.000695444	0.0533483	0.0109839	0.391507	-0.148228	-0.0580323
529507.PMI3177	kbl	1	2	139	201	0.000128773	0.0782341	0.0109829	0.175346	-0.278737	-0.0488755
529507.PMI2850	PMI2850	3	2	139	371	0.000387711	0.106518	0.0109747	0.517358	2.43884	1.26175
529507.PMI0225	gloB	1	2	139	217	0.000121339	0.0568954	0.0108368	0.1633	-0.250818	-0.0409587
529507.PMI3692	PMI3692	3	2	139	346	0.000320494	0.0838969	0.0108346	0.582464	0.578693	0.337068
529507.PMI0158	PMI0158	3	2	139	361	0.000402882	0.0988816	0.0108331	0.543881	1.95317	1.06229
529507.PMI3357	orn	1	2	139	195	0.000189472	0.0654884	0.0107723	0.187127	-0.465364	-0.0870824
529507.PMI2892	envZ	1	2	139	290	0.000352463	0.0630681	0.0107172	0.538775	-0.408185	-0.21992
529507.PMI0340	gshB	1	2	139	232	0.000172634	0.0468291	0.0107094	0.280429	-0.220718	-0.0618955
529507.PMI0885	phoP	1	2	139	248	0.000393944	0.0598326	0.0106736	0.480303	-0.454096	-0.218104
529507.PMI2022	visC	1	2	139	232	0.000165962	0.0580643	0.0106514	0.298949	-0.23893	-0.0714278
529507.PMI3005	prlC	1	2	139	228	0.000347203	0.0535801	0.0106427	0.172023	-0.392995	-0.0676041
529507.PMI2883	ntrB	1	2	139	276	0.000471418	0.051621	0.0106365	0.424539	-0.25358	-0.107654
529507.PMI0084	thiL	1	2	139	210	0.000144833	0.0548887	0.0106142	0.166822	-0.242312	-0.0404229
529507.PMI0830	PMI0830	3	2	139	344	0.000242705	0.0968093	0.010599	0.568931	1.52943	0.870139
529507.PMI2333	pdxA	1	2	139	200	0.000270162	0.0589691	0.0105727	0.148175	-0.316463	-0.0468919
529507.PMI0556	PMI0556	1	2	139	213	0.000311823	0.0569632	0.0105665	0.177921	-0.360693	-0.0641748
529507.PMI3311	gppA	1	2	139	225	0.00031112	0.051803	0.0105339	0.381654	-0.438386	-0.167312
529507.PMI2870	PMI2870	3	2	139	373	0.000655135	0.0770475	0.0105325	0.613328	1.28614	0.788823
529507.PMI0727	mukB	3	2	139	267	0.000315838	0.0704478	0.010515	0.552863	0.240049	0.132714
529507.PMI0600	PMI0600	1	2	139	260	0.000414542	0.0513577	0.0104943	0.416633	-0.404443	-0.168504
529507.PMI2077	ftsL	1	2	139	266	0.000514958	0.0743398	0.0104117	0.500638	-0.273533	-0.136941
529507.PMI0448	ubiF	1	2	139	218	0.00069579	0.0606893	0.0104091	0.245041	-0.236408	-0.0579298
529507.PMI0113	bolA	1	2	139	240	0.000455212	0.0447356	0.0104077	0.251097	-0.395837	-0.0993934
529507.PMI2517	PMI2517	1	2	139	346	0.000580077	0.0456462	0.0103948	0.550927	-0.281839	-0.155273
529507.PMI1097	PMI1097	3	2	139	350	0.000768254	0.0961327	0.0103708	0.575734	1.89209	1.08934
529507.PMI1311	rnb	1	2	139	240	0.000338359	0.057013	0.0103606	0.461245	-0.465504	-0.214712
529507.PMI3659	PMI3659	3	2	139	337	0.000416254	0.10089	0.0103587	0.591568	1.17424	0.694646
529507.PMI2011	dsbC	1	2	139	283	0.000766244	0.0448046	0.0103107	0.500868	-0.370239	-0.185441
529507.PMI2310	ptrA	3	2	139	307	0.000394668	0.0640221	0.0102839	0.60038	-0.040301	-0.0241959
529507.PMI0424	rlpA	1	2	139	255	0.000499046	0.0478684	0.0102726	0.450812	-0.380426	-0.171501
529507.PMI2089	mutH	1	2	139	259	0.000280715	0.0662309	0.0102354	0.496753	-0.421915	-0.209587
529507.PMI0367	yafA	3	2	139	294	0.000434006	0.0651566	0.0101887	0.570402	0.00648793	0.00370073
529507.PMI0432	lptE	1	2	139	304	0.000607221	0.0673126	0.0100761	0.565564	-0.35623	-0.201471
529507.PMI3300	ilvM	1	2	139	244	0.0004516	0.0529366	0.0100015	0.528379	-0.491502	-0.259699
529507.PMI0582	tolR	7	2	139	247	0.000256916	0.056879	0.009992	0.529802	0.141302	0.074862
529507.PMI3150	PMI3150	1	2	139	206	0.000150584	0.0646714	0.00996684	0.109834	-0.316863	-0.0348022
529507.PMI3680	mtgA	1	2	139	237	0.000199115	0.0515915	0.00994992	0.403406	-0.273293	-0.110248
529507.PMI1439	phoH	1	2	139	191	0.00039752	0.0626583	0.0099395	0.205451	-0.427098	-0.0877479
529507.PMI1846	PMI1846	1	2	139	323	0.000431758	0.0509425	0.00993879	0.57015	-0.382828	-0.21827
529507.PMI0112	PMI0112	3	2	139	359	0.000420309	0.0977709	0.00991743	0.551849	1.73777	0.958989
529507.PMI1862	trmJ	1	2	139	235	0.000413511	0.0510244	0.00991699	0.202967	-0.315882	-0.0641137
529507.PMI1292	mlc	1	2	139	253	0.000333501	0.053476	0.00989373	0.464593	-0.403902	-0.18765
529507.PMI3326	wzyE	3	2	139	318	0.000454549	0.112714	0.00983048	0.502547	1.92685	0.96833
529507.PMI3650	lptA	1	2	139	301	0.000401212	0.0616999	0.00980246	0.517509	-0.2532	-0.131033
529507.PMI0843	PMI0843	1	2	139	277	0.00137816	0.0464252	0.0097391	0.559106	-0.593451	-0.331802
529507.PMI1010	PMI1010	3	2	139	379	0.000468264	0.0929913	0.00969455	0.624658	1.59525	0.996485
529507.PMI3672	sspB	1	2	139	226	0.000364734	0.0547685	0.00969081	0.288295	-0.433442	-0.124959
529507.PMI2541	PMI2541	3	2	139	333	0.000964938	0.110683	0.00965872	0.4925	1.98332	0.976784
529507.PMI0873	nagZ	1	2	139	254	0.000392362	0.0451755	0.00965699	0.467607	-0.317303	-0.148373
529507.PMI1512	dsbB	1	2	139	219	0.000200196	0.0626396	0.00945783	0.507601	-0.522963	-0.265457
529507.PMI2897	phoU	1	2	139	217	0.000232706	0.0540402	0.00943426	0.313696	-0.408105	-0.128021
529507.PMI2496	rsmC	1	2	139	243	0.000405998	0.0421898	0.00939616	0.43424	-0.526326	-0.228552
529507.PMI0162	PMI0162	1	2	139	226	0.000307954	0.0574597	0.00934705	0.436679	-0.501048	-0.218797
529507.PMI3633	mreD	1	2	139	279	0.000275091	0.0578026	0.00934041	0.422202	-0.215714	-0.0910749
529507.PMI3540	tatB	1	2	139	292	0.000827963	0.0417796	0.00933805	0.583082	-0.489641	-0.285501
529507.PMI2079	mraZ	1	2	139	190	0.000282657	0.0653356	0.00931745	0.245288	-0.478413	-0.117349
529507.PMI1837	PMI1837	3	2	139	337	0.000449927	0.0973331	0.00931112	0.566721	1.57329	0.891619
529507.PMI0772	PMI0772	3	2	139	375	0.000339483	0.066642	0.00920237	0.60441	1.03124	0.623292
529507.PMI3180	PMI3180	1	2	139	293	0.000377521	0.05041	0.00917954	0.518293	-0.402701	-0.208717
529507.PMI3658	PMI3658	1	2	139	261	0.000280855	0.0659014	0.00917634	0.481606	-0.334035	-0.160873
529507.PMI3325	rffT	3	2	139	292	0.000341329	0.105058	0.00916711	0.525078	1.26126	0.662257
529507.PMI2925	gntX	1	2	139	214	0.000173389	0.0470755	0.0091617	0.266082	-0.352507	-0.0937959
529507.PMI0129	PMI0129	3	2	139	302	0.000262759	0.0946451	0.00912661	0.588659	0.475815	0.280093
529507.PMI0808	ddg	1	2	139	242	0.000307079	0.0542934	0.00907783	0.253695	-0.183092	-0.0464495
529507.PMI2347	icc	1	2	139	267	0.000367106	0.0446101	0.0090696	0.492347	-0.410767	-0.20224
529507.PMI2772	PMI2772	3	2	139	322	0.000506684	0.0718786	0.00905194	0.571568	0.493601	0.282126
529507.PMI2295	syd	3	2	139	306	0.000348435	0.0692042	0.00901363	0.568252	0.521453	0.296317
529507.PMI3329	hemY	3	2	139	321	0.000312565	0.0773861	0.00900539	0.593337	0.625386	0.371065
529507.PMI0324	mltC	1	2	139	248	0.000309236	0.0499396	0.00899305	0.512396	-0.505952	-0.259248
529507.PMI0391	PMI0391	1	2	139	241	0.000349746	0.0395536	0.00898064	0.400462	-0.468306	-0.187539
529507.PMI2026	PMI2026	1	2	139	245	0.000218695	0.0562241	0.00891384	0.538961	-0.567974	-0.306116
529507.PMI1770	PMI1770	3	2	139	307	0.000232189	0.0859343	0.00880525	0.560343	0.67021	0.375547
529507.PMI3610	panM	3	2	139	330	0.000381761	0.0950898	0.00879146	0.607994	1.10267	0.670418
529507.PMI1510	fadR	1	2	139	274	0.0004742	0.0461015	0.00872966	0.557369	-0.484557	-0.270077
529507.PMI0725	mukF	3	2	139	285	0.000298545	0.0666347	0.00855286	0.561154	0.409898	0.230016
529507.PMI1314	lapB	1	2	139	247	0.000392839	0.0599159	0.00850047	0.462244	-0.464404	-0.214668
529507.PMI1022	PMI1022	3	2	139	345	0.000442241	0.0952428	0.00847243	0.606563	1.28374	0.778668
529507.PMI1409	lpp	3	2	139	287	0.000253452	0.0772863	0.0084349	0.610392	0.149683	0.0913653
529507.PMI3296	PMI3296	3	2	139	278	0.000425923	0.0679355	0.00835645	0.557958	-0.00760627	-0.00424398
529507.PMI1182	PMI1182	3	2	139	323	0.000379337	0.100705	0.00827628	0.546238	1.50872	0.824119
529507.PMI0609	PMI0609	1	2	139	240	0.000503869	0.0392524	0.00825202	0.469891	-0.587888	-0.276243
529507.PMI3714	trpR	3	2	139	310	0.000531856	0.0661209	0.00822715	0.586781	0.463974	0.272251
529507.PMI3354	PMI3354	1	2	139	242	0.000240386	0.065843	0.0082027	0.539447	-0.541156	-0.291925
529507.PMI0825	PMI0825	3	2	139	280	0.000822119	0.062582	0.00817881	0.561999	-0.258521	-0.145289
529507.PMI2860	PMI2860	3	2	139	314	0.000354146	0.0879155	0.00813839	0.623404	0.876397	0.54635
529507.PMI0130	PMI0130	3	2	139	348	0.000610447	0.0848515	0.00800129	0.596081	1.21288	0.722977
529507.PMI0824	PMI0824	3	2	139	301	0.000714651	0.0620739	0.00799357	0.616586	0.351029	0.216439
529507.PMI1874	PMI1874	3	2	139	297	0.00049201	0.0807353	0.00797121	0.583535	0.378882	0.221091
529507.PMI0693	cydC	1	2	139	221	0.000266099	0.0583153	0.00795759	0.51668	-0.662098	-0.342093
529507.PMI3051	viaA	3	2	139	303	0.000317613	0.0879658	0.00789328	0.559888	0.917625	0.513767
529507.PMI3408	dacB	1	2	139	240	0.000306456	0.0496506	0.00789328	0.531591	-0.59189	-0.314644
529507.PMI3010	uspB	3	2	139	316	0.000384595	0.072063	0.00781066	0.578545	0.794421	0.459608
529507.PMI0586	PMI0586	1	2	139	204	0.000251103	0.0581763	0.00778579	0.371799	-0.546419	-0.203158
529507.PMI3212	PMI3212	3	2	139	256	0.000291452	0.0772652	0.00775244	0.568738	0.0525098	0.0298643
529507.PMI2016	PMI2016	1	2	139	210	0.000136313	0.0573753	0.00764889	0.436336	-0.610623	-0.266437
529507.PMI1805	PMI1805	1	2	139	244	0.000464885	0.0492931	0.00758683	0.513322	-0.566453	-0.290773
529507.PMI3458	rraB	3	2	139	253	0.00134871	0.0682593	0.00757783	0.570366	-0.374966	-0.213868
529507.PMI2350	PMI2350	3	2	139	311	0.000282061	0.0874056	0.00757055	0.604031	0.549258	0.331769
529507.PMI3689	PMI3689	1	2	139	229	0.000315692	0.0589339	0.00755069	0.44787	-0.535992	-0.240055
529507.PMI1903	bamE	1	2	139	216	0.000365895	0.0560543	0.00746187	0.44448	-0.521082	-0.23161
529507.PMI0823	PMI0823	3	2	139	280	0.000285109	0.0746287	0.00745474	0.590851	0.0977646	0.0577644
529507.PMI1843	PMI1843	1	2	139	270	0.000645267	0.0471653	0.00743535	0.558421	-0.588128	-0.328423
529507.PMI1565	gcvR	3	2	139	236	0.000346448	0.0505887	0.00742692	0.60786	-0.841273	-0.511377
529507.PMI0102	panE	1	2	139	223	0.000464016	0.0404219	0.00740885	0.462316	-0.608161	-0.281162
529507.PMI3390	PMI3390	1	2	139	241	0.000351337	0.056674	0.00734892	0.557663	-0.632458	-0.352698
529507.PMI1453	PMI1453	3	2	139	335	0.000760965	0.0785166	0.00733632	0.616733	0.899168	0.554547
529507.PMI2025	PMI2025	3	2	139	266	0.000273898	0.0688129	0.00722276	0.582739	-0.134214	-0.078212
529507.PMI1104	PMI1104	3	2	139	292	0.000406037	0.0759227	0.00718152	0.592115	0.490772	0.290593
529507.PMI0792	hspQ	3	2	139	260	0.000337188	0.0800099	0.0070488	0.617757	-0.364468	-0.225152
529507.PMI1315	PMI1315	3	2	139	242	0.00039136	0.0737012	0.00701798	0.578426	-0.380575	-0.220135
529507.PMI0784	matP	3	2	139	278	0.000261389	0.0824537	0.00699604	0.522474	0.579268	0.302653
529507.PMI1568	bepA	1	2	139	264	0.000774919	0.0401496	0.00683019	0.589527	-0.641764	-0.378338
529507.PMI1799	PMI1799	3	2	139	282	0.000416902	0.0673883	0.0067995	0.596723	0.132233	0.0789065
529507.PMI1809	PMI1809	3	2	139	293	0.000500994	0.0778175	0.00667855	0.612374	0.47361	0.290026
529507.PMI2175	PMI2175	3	2	139	259	0.000187966	0.0935268	0.00656841	0.494997	0.585788	0.289963
529507.PMI1165	PMI1165	3	2	139	275	0.000295031	0.0583552	0.00656485	0.616258	-0.285703	-0.176067
529507.PMI1098	PMI1098	3	2	139	282	0.000510418	0.0737023	0.0061091	0.614584	0.245802	0.151066
529507.PMI1604	PMI1604	3	2	139	247	0.0002307	0.089466	0.00603737	0.528064	0.362726	0.191542
529507.PMI0661	hisH	1	1	139	185	3.96e-05	0.143442	0.0166664	0.0485252	-0.0313885	-0.00152313
529507.PMI1644	flgL	5	3	138	283	0.000726089	0.0714719	0.010824	0.699778	0.621706	0.435056
529507.PMI0029	exbB	7	3	138	274	0.000330334	0.0520014	0.0101385	0.660728	0.726793	0.480212
529507.PMI2057	hpmA	2	3	138	382	0.000861991	0.0497697	0.00984504	0.785671	0.833541	0.654889
529507.PMI1680	rcsA	2	3	138	381	0.000571542	0.0620894	0.00899599	0.715126	1.93947	1.38697
529507.PMI1355	tonB	7	3	138	315	0.000657215	0.0404192	0.00887463	0.733151	0.543067	0.39815
529507.PMI0407	emrR	3	3	138	257	0.000559603	0.0772668	0.00731028	0.680364	-0.22947	-0.156123
529507.PMI3467	ampH	3	3	138	297	0.000465124	0.0621781	0.00719949	0.719706	-0.541412	-0.389657
529507.PMI0379	luxS	1	2	138	218	0.000390339	0.0650061	0.012673	0.373896	-0.413289	-0.154527
529507.PMI3166	waaE	1	2	138	261	0.000286321	0.0565726	0.00983614	0.408006	-0.242352	-0.0988811
529507.PMI3175	waaF	1	2	138	231	0.000226886	0.0614282	0.0092807	0.286101	-0.169983	-0.0486323
529507.PMI1322	PMI1322	1	2	138	246	0.00350956	0.0444606	0.00869552	0.378672	-0.346563	-0.131234
529507.PMI3343	PMI3343	1	2	138	239	0.000461996	0.0520943	0.00858218	0.578819	-0.672745	-0.389398
529507.PMI0334	PMI0334	1	2	138	248	0.000375472	0.0440593	0.00851866	0.406382	-0.398158	-0.161804
529507.PMI3174	waaC	1	2	138	229	0.000243609	0.0577243	0.00851246	0.385321	-0.318704	-0.122803
529507.PMI3222	metJ	3	2	138	240	0.000749384	0.0675669	0.00810329	0.590706	-0.498075	-0.294216
529507.PMI3717	PMI3717	1	2	138	256	0.000380587	0.0514748	0.00779781	0.616745	-0.706689	-0.435847
529507.PMI3344	pldA	3	2	138	257	0.000434739	0.0455245	0.00722856	0.620324	-0.749853	-0.465152
529507.PMI0726	mukE	3	2	138	245	0.000165002	0.0788926	0.00686614	0.558962	0.214881	0.12011
529507.PMI0381	PMI0381	1	2	138	236	0.000404593	0.0456407	0.00670143	0.596348	-0.740712	-0.441722
529507.PMI2289	PMI2289	3	2	138	264	0.00027305	0.0744312	0.00638616	0.55744	0.274469	0.153
529507.PMI3387	PMI3387	3	2	138	263	0.000422402	0.0740609	0.00625069	0.575164	0.274805	0.158058
529507.PMI1049	arnF	1	3	137	301	0.000647797	0.0447011	0.00964191	0.654597	-0.545819	-0.357292
529507.PMI1090	kdsA	1	2	137	199	9.24e-05	0.0843651	0.0132583	0.144932	-0.0426362	-0.00617933
529507.PMI1252	PMI1252	1	2	137	169	2.34e-05	0.0939646	0.0128842	0.107909	-0.237369	-0.0256143
529507.PMI0374	PMI0374	1	2	137	185	0.000122996	0.0700218	0.011989	0.195131	-0.309098	-0.0603145
529507.PMI1086	hemA	1	2	137	181	0.000170289	0.0735793	0.0116125	0.227308	-0.379426	-0.0862463
529507.PMI0722	kdsB	1	2	137	196	0.000106008	0.0809948	0.0114181	0.187109	-0.144325	-0.0270046
529507.PMI1885	pdxJ	1	2	137	180	0.000238187	0.0714014	0.0113653	0.181208	-0.314621	-0.057012
529507.PMI3649	PMI3649	1	2	137	193	0.000115469	0.0845725	0.0107802	0.134995	-0.177748	-0.0239951
529507.PMI2440	PMI2440	1	2	137	209	0.000585859	0.0650579	0.0103288	0.376141	-0.498287	-0.187426
529507.PMI3228	PMI3228	1	2	137	251	0.000353729	0.0537755	0.00904679	0.324566	-0.314982	-0.102232
529507.PMI3173	PMI3173	1	2	137	259	0.000933243	0.0463478	0.00899847	0.423626	-0.383328	-0.162388
529507.PMI3195	PMI3195	1	2	137	219	0.000100786	0.0650827	0.00886159	0.247915	-0.294668	-0.0730526
529507.PMI1896	PMI1896	1	2	137	198	0.000232131	0.0482412	0.00841585	0.38916	-0.608282	-0.236719
529507.PMI1028	PMI1028	1	2	137	235	0.000321287	0.0439484	0.00839253	0.511445	-0.580242	-0.296762
529507.PMI3601	PMI3601	3	2	137	306	0.000463787	0.077773	0.00679154	0.619299	0.519536	0.321748
529507.PMI2875	PMI2875	3	3	136	241	0.000440053	0.0628646	0.008565	0.63012	-0.676937	-0.426552
529507.PMI1636	fliL	5	3	136	280	0.00074768	0.0909208	0.00774349	0.713784	0.545284	0.389215
529507.PMI0368	crl	3	3	136	281	0.000607002	0.0471415	0.00668442	0.651832	-0.415044	-0.270539
529507.PMI3244	PMI3244	3	3	136	283	0.000368285	0.06129	0.00667434	0.646937	0.138369	0.0895162
529507.PMI2014	PMI2014	3	3	136	330	0.000507943	0.0672256	0.00648189	0.686848	0.150258	0.103205
529507.PMI3698	PMI3698	3	3	136	329	0.000627716	0.077665	0.00647959	0.669877	0.61273	0.410454
529507.PMI2873	PMI2873	3	3	136	234	0.000686932	0.0555004	0.00641688	0.627442	-0.486378	-0.305174
529507.PMI3378	PMI3378	3	3	136	320	0.000454841	0.0684402	0.00639261	0.639737	0.483246	0.30915
529507.PMI2796	PMI2796	3	3	136	242	0.000541057	0.0656948	0.00637784	0.67012	-0.499944	-0.335023
529507.PMI1358	PMI1358	3	3	136	251	0.000810282	0.0638942	0.00635868	0.6311	-0.117292	-0.0740228
529507.PMI1297	PMI1297	2	3	136	363	0.000480534	0.0692179	0.00632393	0.691117	1.55761	1.07649
529507.PMI0583	tolA	3	3	136	264	0.000487955	0.05961	0.0063225	0.7547	-0.809729	-0.611103
529507.PMI3207	PMI3207	3	3	136	298	0.00068464	0.0675025	0.00621103	0.661065	0.145225	0.096003
529507.PMI1634	fliJ	5	3	136	265	0.000411608	0.0888236	0.00608498	0.701752	0.118975	0.083491
529507.PMI2305	mltA	3	3	136	256	0.000726208	0.0408433	0.00595913	0.632872	-0.747072	-0.472801
529507.PMI0787	PMI0787	3	3	136	257	0.00038674	0.0663372	0.00554201	0.649416	-0.0828233	-0.0537868
529507.PMI2049	ppdD	3	3	136	262	0.000560275	0.0478566	0.00529063	0.6605	-0.850621	-0.561836
529507.PMI3401	sfsB	3	3	136	243	0.00045386	0.073003	0.00503244	0.636752	-0.243468	-0.155029
529507.PMI3276	rpmJ	1	2	136	155	1.65e-05	0.314183	0.0364146	0.0672335	0.315628	0.0212208
529507.PMI3415	secG	1	2	136	210	0.000386988	0.0614199	0.0137043	0.294213	-0.389132	-0.114488
529507.PMI1949	galK	1	2	136	200	0.000173376	0.0825508	0.0124972	0.243319	-0.358151	-0.0871449
529507.PMI0976	PMI0976	1	2	136	203	0.000392096	0.0819044	0.0120876	0.201758	-0.117107	-0.0236273
529507.PMI2297	PMI2297	1	2	136	235	0.000315043	0.044668	0.0107795	0.356975	-0.3418	-0.122014
529507.PMI2296	queF	1	2	136	221	0.000348515	0.0472543	0.0107527	0.344896	-0.35653	-0.122966
529507.PMI3538	ubiB	1	2	136	195	0.000103398	0.0638789	0.0105554	0.206427	-0.299151	-0.0617528
529507.PMI0417	ogt	1	2	136	209	0.000372023	0.0623508	0.0100751	0.231095	-0.484277	-0.111914
529507.PMI1598	yidA	1	2	136	228	0.000460358	0.0483541	0.00972851	0.366503	-0.408005	-0.149535
529507.PMI2311	recC	1	2	136	204	0.000319031	0.0694841	0.00970887	0.399217	-0.478433	-0.190999
529507.PMI0452	nagC	1	2	136	252	0.0003445	0.0559451	0.00961433	0.547304	-0.463723	-0.253797
529507.PMI3347	PMI3347	1	2	136	207	0.000293242	0.0550076	0.0094483	0.312041	-0.442749	-0.138156
529507.PMI0043	rdgC	1	2	136	207	0.000309451	0.0555397	0.00814683	0.382869	-0.57704	-0.220931
529507.PMI3168	waaQ	1	2	136	232	0.000357753	0.0618768	0.00799981	0.473176	-0.430761	-0.203825
529507.PMI2359	glnE	1	2	136	210	0.000251994	0.0480612	0.00794025	0.382264	-0.471128	-0.180095
529507.PMI0887	hflD	1	2	136	218	0.000215157	0.0505422	0.00777876	0.464734	-0.588308	-0.273407
529507.PMI0012	nhaR	1	2	136	274	0.000842764	0.0346462	0.00723845	0.606306	-0.602938	-0.365565
529507.PMI3657	PMI3657	1	2	136	209	0.000207604	0.0562263	0.0070713	0.392973	-0.509194	-0.200099
529507.PMI1390	slyA	1	2	136	215	0.000239711	0.0441062	0.0069198	0.526979	-0.67911	-0.357877
529507.PMI1089	sirB1	1	2	136	217	0.000302017	0.0522278	0.00671124	0.536969	-0.735128	-0.394741
529507.PMI1810	fadL	3	2	136	265	0.000364734	0.041542	0.00665416	0.608437	-0.845684	-0.514546
529507.PMI0555	PMI0555	3	2	136	300	0.000475751	0.081663	0.00637136	0.618222	0.701083	0.433425
529507.PMI1502	PMI1502	3	2	136	225	0.000203337	0.0650375	0.00624231	0.558859	-0.543042	-0.303484
529507.PMI0576	PMI0576	3	2	136	291	0.000437442	0.0807594	0.00620454	0.621651	0.429697	0.267122
529507.PMI3667	PMI3667	3	2	136	228	0.00032616	0.0593895	0.00610084	0.606635	-0.543713	-0.329836
529507.PMI1371	PMI1371	3	2	136	256	0.000376546	0.060405	0.0058161	0.600658	-0.0459578	-0.0276049
529507.PMI2053	PMI2053	3	2	136	215	0.000344765	0.0596577	0.00559511	0.58896	-0.744627	-0.438556
529507.PMI0640	PMI0640	3	2	136	222	0.000273488	0.0895986	0.00535357	0.606922	-0.188626	-0.114481
529507.PMI0545	PMI0545	3	2	136	202	0.000147245	0.0793691	0.00507485	0.566721	-0.463223	-0.262518
529507.PMI2257	PMI2257	3	2	136	197	0.000899531	0.05738	0.0050658	0.575975	-0.949856	-0.547094
529507.PMI2361	PMI2361	3	2	136	232	0.000657025	0.0504981	0.00484975	0.6139	-0.751914	-0.4616
529507.PMI3392	PMI3392	3	2	136	238	0.000469483	0.0818578	0.00475343	0.541787	0.102319	0.0554351
529507.PMI1672	flhD	5	3	135	265	0.000371598	0.0846086	0.00786457	0.744965	-0.0665334	-0.049565
529507.PMI0159	cueO	4	3	135	234	0.000417183	0.0484087	0.00763826	0.668512	-1.29883	-0.868286
529507.PMI0133	acrR	10	3	135	261	0.00063242	0.0488334	0.0068435	0.707879	0.200294	0.141784
529507.PMI3153	slmA	10	3	135	242	0.000469658	0.0417959	0.00586082	0.680046	-0.405117	-0.275498
529507.PMI1020	PMI1020	3	3	135	213	0.000538664	0.0553347	0.00470521	0.648904	-0.941802	-0.611139
529507.PMI1312	PMI1312	1	2	135	214	0.000381086	0.0609034	0.0147699	0.364056	-0.487159	-0.177353
529507.PMI1168	minE	1	2	135	193	0.000111282	0.0708149	0.0133267	0.205358	-0.286542	-0.0588438
529507.PMI3282	zntR	1	2	135	207	0.000526635	0.0682989	0.0130035	0.325633	-0.471028	-0.153382
529507.PMI2249	cysI	1	2	135	228	0.000147033	0.0783097	0.0121014	0.35245	-0.00897325	-0.00316262
529507.PMI2250	cysJ	1	2	135	227	0.000190735	0.0701953	0.0120168	0.281516	-0.0170988	-0.00481358
529507.PMI0566	sdhD	1	2	135	211	0.000170302	0.0686383	0.0111314	0.343818	-0.205267	-0.0705746
529507.PMI0206	erpA	1	2	135	197	0.000178471	0.0662577	0.0106905	0.139577	-0.324508	-0.0452938
529507.PMI0166	PMI0166	1	2	135	224	0.00033027	0.0502473	0.0105134	0.322256	-0.458059	-0.147613
529507.PMI0378	gshA	1	2	135	210	0.000215334	0.0492534	0.0103341	0.278726	-0.304555	-0.0848873
529507.PMI0325	PMI0325	1	2	135	187	0.000224022	0.0514707	0.00808145	0.308804	-0.578541	-0.178656
529507.PMI1420	PMI1420	1	2	135	220	0.000782896	0.0389847	0.00714071	0.544872	-0.64937	-0.353823
529507.PMI1110	PMI1110	3	2	135	212	0.00032934	0.0814275	0.00502048	0.581148	-0.312501	-0.18161
529507.PMI2564	PMI2564	8	4	134	321	0.00208528	0.0421542	0.00815535	0.839122	-0.53959	-0.452782
529507.PMI1632	fliH	5	3	134	279	0.00100151	0.0742717	0.0077652	0.725207	0.56888	0.412556
529507.PMI0346	lysR	3	3	134	230	0.000241765	0.0549738	0.00727242	0.659944	-0.960786	-0.634066
529507.PMI1655	flgA	5	3	134	254	0.000474155	0.083767	0.00715446	0.719502	0.245054	0.176317
529507.PMI0876	umoD	2	3	134	376	0.000674582	0.0637033	0.00674519	0.682604	2.19497	1.4983
529507.PMI1961	ccm	2	3	134	318	0.000803666	0.0451402	0.0066925	0.756496	0.303209	0.229376
529507.PMI1806	sixA	3	3	134	219	0.000331275	0.041949	0.00636613	0.627587	-1.09473	-0.687037
529507.PMI1011	PMI1011	2	3	134	331	0.00040931	0.0673593	0.00618769	0.67967	1.75648	1.19383
529507.PMI2265	cutF	3	3	134	309	0.000506679	0.0660067	0.00612808	0.694754	-0.377507	-0.262274
529507.PMI3715	PMI3715	3	3	134	224	0.00025866	0.0630999	0.00606477	0.635112	-0.52123	-0.331039
529507.PMI2182	wzz	2	3	134	328	0.000762463	0.0578416	0.00579616	0.739991	0.908502	0.672283
529507.PMI1675	dsrB	3	3	134	292	0.000625699	0.0708762	0.00558108	0.666118	0.134582	0.0896476
529507.PMI1389	slyB	3	3	134	235	0.00046947	0.0417895	0.00556716	0.671095	-0.999521	-0.670774
529507.PMI0778	PMI0778	3	3	134	222	0.000331222	0.0642623	0.00430357	0.64099	-0.465428	-0.298335
529507.PMI1407	gadB	1	2	134	237	0.000372865	0.0661133	0.0148671	0.288684	-0.0268654	-0.00775563
529507.PMI1500	ansA	1	2	134	197	0.000185852	0.06858	0.0113733	0.189091	-0.349505	-0.0660884
529507.PMI2244	cysC	1	2	134	192	0.00027177	0.0837079	0.0112	0.102022	-0.177788	-0.0181383
529507.PMI0454	nagB	1	2	134	220	0.000183933	0.0665841	0.0111929	0.366883	-0.287903	-0.105627
529507.PMI0623	sseA	1	2	134	222	0.000311355	0.0556328	0.01097	0.317012	-0.142824	-0.045277
529507.PMI3241	oxyR	1	2	134	207	0.000310511	0.0626235	0.0107245	0.437015	-0.507693	-0.221869
529507.PMI0205	hemL	1	2	134	190	0.000303612	0.0654503	0.0105831	0.148879	-0.379246	-0.0564617
529507.PMI1768	PMI1768	1	2	134	215	0.000247868	0.059686	0.0104988	0.418456	-0.423816	-0.177348
529507.PMI0239	PMI0239	1	2	134	250	0.000652339	0.0443568	0.0103091	0.610737	-0.618709	-0.377868
529507.PMI2093	speB	1	2	134	199	0.000247491	0.0581249	0.0103001	0.305763	-0.484777	-0.148227
529507.PMI2484	umuD	1	2	134	186	0.000566427	0.0745998	0.0101029	0.397517	-0.611904	-0.243242
529507.PMI1593	thiD	1	2	134	180	0.000696367	0.0704291	0.00997744	0.152858	-0.324308	-0.0495732
529507.PMI1746	menF	1	2	134	242	0.000292383	0.0494321	0.00949614	0.475957	-0.359832	-0.171265
529507.PMI1170	minC	1	2	134	175	0.00039757	0.0721831	0.0092088	0.209315	-0.513397	-0.107462
529507.PMI3585	frdD	3	2	134	270	0.000468138	0.0501746	0.00892944	0.622728	-0.612842	-0.381634
529507.PMI1441	endA	1	2	134	256	0.00100182	0.0353984	0.00879367	0.537501	-0.541736	-0.291184
529507.PMI1567	perM	1	2	134	273	0.000390269	0.0348103	0.00876975	0.507897	-0.423115	-0.214899
529507.PMI0689	clpS	1	2	134	191	0.000181245	0.046532	0.00874515	0.195992	-0.394556	-0.0773297
529507.PMI3054	mioC	1	2	134	197	0.00027472	0.0498045	0.00853695	0.261909	-0.475031	-0.124415
529507.PMI3539	tatA	1	2	134	233	0.000463781	0.0377049	0.00836205	0.50872	-0.585086	-0.297645
529507.PMI2748	zur	1	2	134	214	0.000355136	0.0404722	0.00835451	0.450933	-0.597034	-0.269222
529507.PMI2753	ubiC	1	2	134	231	0.000773527	0.0444834	0.00814899	0.567907	-0.604219	-0.34314
529507.PMI1151	znuC	1	2	134	199	0.00017623	0.0531605	0.0081438	0.504032	-0.65065	-0.327949
529507.PMI3527	PMI3527	1	2	134	249	0.000479598	0.0377698	0.00778993	0.599793	-0.701385	-0.420686
529507.PMI1449	uspG1	1	2	134	237	0.000704122	0.0431918	0.0077785	0.571005	-0.739971	-0.422527
529507.PMI2759	iclR	1	2	134	236	0.000456942	0.0435988	0.00680834	0.557991	-0.703086	-0.392316
529507.PMI2033	argP	1	2	134	225	0.000362709	0.0395328	0.0067997	0.503274	-0.617308	-0.310675
529507.PMI3304	ilvY	1	2	134	216	0.000293661	0.0460753	0.0067755	0.539257	-0.699944	-0.37745
529507.PMI2047	pdhR	1	2	134	237	0.000478043	0.0371906	0.00655647	0.403339	-0.531389	-0.21433
529507.PMI1779	PMI1779	3	2	134	191	0.000306297	0.0715066	0.00532249	0.586513	-0.636812	-0.373498
529507.PMI1800	PMI1800	3	2	134	196	0.000407164	0.0588322	0.00489928	0.586292	-0.758242	-0.444551
529507.PMI2241	ispF	1	1	134	162	0.00010728	0.0950294	0.0118812	0.04997	-0.26903	-0.0134435
529507.PMI1042	btuD	7	3	133	253	0.000459452	0.0534783	0.00945239	0.724093	-0.49169	-0.356029
529507.PMI0984	ibrB	1	3	133	281	0.00144205	0.0349425	0.00926649	0.667963	-0.64959	-0.433902
529507.PMI0276	PMI0276	10	3	133	319	0.000729475	0.0434547	0.00789942	0.730861	2.09846	1.53369
529507.PMI3246	btuB	7	3	133	284	0.000489982	0.0465952	0.00640237	0.748717	-0.0816024	-0.0610971
529507.PMI1374	pspC	3	3	133	221	0.000350145	0.0490078	0.00594913	0.637863	-0.835473	-0.532917
529507.PMI2323	thiP	7	3	133	219	0.000321125	0.0477746	0.00594551	0.645243	-0.941339	-0.607393
529507.PMI3243	PMI3243	10	3	133	222	0.000276785	0.044246	0.00568057	0.684376	-0.456021	-0.31209
529507.PMI2088	PMI2088	3	3	133	262	0.000532818	0.0514725	0.00557566	0.727084	-0.499705	-0.363327
529507.PMI1184	PMI1184	3	3	133	231	0.000274548	0.0661009	0.00446727	0.696566	-0.615095	-0.428454
529507.PMI0420	lipA	1	2	133	176	2.55e-05	0.0844726	0.012542	0.12972	-0.214413	-0.0278136
529507.PMI2905	PMI2905	1	2	133	210	0.000124639	0.0686897	0.0118517	0.417823	-0.349745	-0.146132
529507.PMI1855	fdx	1	2	133	207	0.000136446	0.0718905	0.0116755	0.308666	-0.319985	-0.0987684
529507.PMI2157	fruK	1	2	133	216	0.000338746	0.0693084	0.0116309	0.315483	-0.263246	-0.0830499
529507.PMI1952	tkrA	1	2	133	214	0.000364018	0.0674405	0.0112307	0.229094	-0.349325	-0.0800283
529507.PMI0515	EP0005	1	2	133	210	0.000291906	0.056617	0.0109766	0.423563	-0.448613	-0.190016
529507.PMI2599	PMI2599	1	2	133	286	0.000654083	0.0455452	0.0109432	0.603669	-0.407325	-0.245889
529507.PMI0848	sbcB	1	2	133	189	0.000189224	0.067809	0.0106975	0.209566	-0.412928	-0.0865359
529507.PMI1043	arnB	1	2	133	202	0.000241155	0.0707917	0.010479	0.284803	-0.141283	-0.0402379
529507.PMI1858	iscA	1	2	133	192	0.000150009	0.0702248	0.010472	0.171914	-0.301633	-0.0518548
529507.PMI2258	gmhB	1	2	133	186	0.000159237	0.0718079	0.0101489	0.1764	-0.292867	-0.0516618
529507.PMI1861	iscR	1	2	133	223	0.000274203	0.0475698	0.0100963	0.238401	-0.219216	-0.0522614
529507.PMI0802	dkgB	1	2	133	205	0.000166059	0.0863516	0.0100256	0.199335	-0.336296	-0.0670356
529507.PMI0603	bioB	1	2	133	179	0.000185233	0.0696775	0.00986215	0.155115	-0.3711	-0.0575633
529507.PMI1509	dadA	1	2	133	229	0.000360361	0.0427715	0.00970001	0.318642	-0.294368	-0.0937978
529507.PMI0719	lpxK	1	2	133	167	8.1e-05	0.0927528	0.00954313	0.163143	-0.284001	-0.0463326
529507.PMI3355	psd	1	2	133	181	6.87e-05	0.0523536	0.00948868	0.326826	-0.545038	-0.178133
529507.PMI2363	folB	1	2	133	193	0.000780325	0.0533552	0.00924079	0.180212	-0.387531	-0.0698379
529507.PMI1336	sohB	1	2	133	206	0.000229719	0.0436162	0.00864016	0.357613	-0.540595	-0.193324
529507.PMI3339	PMI3339	1	2	133	200	0.000223187	0.0422341	0.00842757	0.309285	-0.453576	-0.140284
529507.PMI1404	mdtK	1	2	133	210	0.000258149	0.0422846	0.00807338	0.439909	-0.638662	-0.280953
529507.PMI0840	rscR	1	2	133	209	0.000197127	0.0520383	0.00781989	0.465964	-0.599235	-0.279222
529507.PMI2013	fldB	1	2	133	178	0.000205563	0.0511622	0.0076339	0.208859	-0.636441	-0.132926
529507.PMI0422	PMI0422	1	2	133	179	0.000267882	0.0559128	0.0072197	0.350606	-0.660957	-0.231736
529507.PMI1587	mdtC	10	2	133	234	0.000282536	0.0504433	0.00686466	0.61916	0.915681	0.566952
529507.PMI2290	PMI2290	1	2	133	188	0.000395794	0.0479091	0.00662099	0.415703	-0.70835	-0.294463
529507.PMI1826	cysZ	1	2	133	211	0.000394456	0.0468687	0.00535949	0.506345	-0.685014	-0.346853
529507.PMI1876	mltF	1	2	133	207	0.000592638	0.0382413	0.0052587	0.451271	-0.729424	-0.329168
529507.PMI1814	phsA	4	3	132	320	0.000677685	0.0596817	0.0126846	0.672211	1.59739	1.07378
529507.PMI3346	pldB	3	3	132	239	0.000337834	0.0380672	0.00631812	0.625493	-0.953452	-0.596377
529507.PMI0591	modF	3	3	132	210	0.000463123	0.0505166	0.00542929	0.680507	-0.886768	-0.603452
529507.PMI3295	hdfR	3	3	132	215	0.000325736	0.0564002	0.00510196	0.683377	-0.754263	-0.515446
529507.PMI2063	PMI2063	3	3	132	247	0.000734869	0.0565559	0.0047478	0.716843	-0.724828	-0.519588
529507.PMI1290	PMI1290	3	3	132	283	0.00188412	0.0593547	0.00469274	0.716471	-0.384123	-0.275213
529507.PMI1764	hexA	3	3	132	237	0.000282362	0.0611684	0.00461092	0.714649	-0.698605	-0.499258
529507.PMI2165	PMI2165	3	3	132	213	0.000411682	0.052778	0.00451552	0.659797	-0.818214	-0.539855
529507.PMI0960	PMI0960	3	3	132	229	0.0016669	0.0658148	0.00446412	0.705442	-0.471996	-0.332965
529507.PMI3699	PMI3699	3	3	132	228	0.000310882	0.0561178	0.00427783	0.708926	-0.70153	-0.497333
529507.PMI2292	ptsG	1	2	132	208	0.00025708	0.105738	0.0160075	0.289195	0.0115607	0.0033433
529507.PMI2256	PMI2256	1	2	132	310	0.000269252	0.0573932	0.0142266	0.573776	-0.113164	-0.0649309
529507.PMI2909	PMI2909	1	2	132	184	0.000117907	0.0923161	0.0140292	0.151531	-0.15065	-0.0228282
529507.PMI3520	ilvN	1	2	132	209	0.000428889	0.0769844	0.0138075	0.307889	-0.284421	-0.08757
529507.PMI2177	ushA	1	2	132	231	0.000332176	0.0498796	0.0131608	0.473835	-0.189676	-0.0898753
529507.PMI1181	ldhA	1	2	132	188	0.000171359	0.0907554	0.0127878	0.181531	-0.215394	-0.0391006
529507.PMI3575	PMI3575	1	2	132	204	0.000333978	0.0675064	0.0127731	0.175981	-0.276956	-0.0487389
529507.PMI3178	tdh	1	2	132	197	0.000118257	0.0957501	0.0123157	0.114981	-0.0532234	-0.00611966
529507.PMI2854	glyQ	1	2	132	150	5.29e-05	0.111914	0.0121038	0.0735102	-0.498146	-0.0366188
529507.PMI0072	ggt	1	2	132	221	0.000464845	0.0517697	0.011957	0.343419	-0.348084	-0.119539
529507.PMI1392	gloA	1	2	132	193	0.000170951	0.0692153	0.0110886	0.148728	-0.240631	-0.0357887
529507.PMI1300	add	1	2	132	195	0.00141746	0.059954	0.0109905	0.294407	-0.404543	-0.1191
529507.PMI1208	PMI1208	1	2	132	183	0.000172918	0.0852379	0.0107366	0.253509	-0.394556	-0.100024
529507.PMI0377	csrA	1	2	132	174	0.000126693	0.0863947	0.0105615	0.447421	-0.633198	-0.283307
529507.PMI1501	pncA	1	2	132	180	0.000135964	0.0647545	0.0100609	0.167701	-0.329972	-0.0553365
529507.PMI1736	PMI1736	1	2	132	201	0.000287706	0.0571739	0.00989815	0.442072	-0.544658	-0.240778
529507.PMI1733	ubiG	1	2	132	174	0.000172422	0.0662377	0.00968968	0.155465	-0.434163	-0.067497
529507.PMI2081	PMI2081	1	2	132	232	0.000282998	0.0503265	0.0093026	0.456068	-0.370179	-0.168827
529507.PMI3094	PMI3094	1	2	132	238	0.000539356	0.039025	0.00929016	0.528538	-0.648889	-0.342962
529507.PMI2803	slyD	1	2	132	180	0.000135081	0.0549273	0.00860168	0.332789	-0.608962	-0.202656
529507.PMI3388	PMI3388	1	2	132	197	0.00135057	0.0420848	0.00852887	0.368832	-0.590589	-0.217828
529507.PMI3017	hslR	1	2	132	209	0.000465998	0.0404671	0.0084681	0.334978	-0.526426	-0.176341
529507.PMI3645	rapZ	1	2	132	179	0.000148438	0.0630094	0.00828195	0.19543	-0.428659	-0.0837727
529507.PMI3011	pitA	1	2	132	225	0.000751139	0.0421017	0.00810031	0.365165	-0.491282	-0.179399
529507.PMI1954	PMI1954	1	2	132	241	0.000473492	0.0409372	0.00794929	0.587238	-0.735348	-0.431824
529507.PMI1613	PMI1613	1	2	132	227	0.000310333	0.0450201	0.00781628	0.568285	-0.724561	-0.411757
529507.PMI3647	PMI3647	1	2	132	185	0.000148911	0.0514241	0.00774314	0.247091	-0.4892	-0.120877
529507.PMI0631	dps	1	2	132	205	0.000261673	0.0473213	0.00697536	0.587197	-0.780659	-0.458401
529507.PMI1376	pspA	1	2	132	196	0.000321973	0.0452196	0.00696773	0.581984	-0.792587	-0.461273
529507.PMI0694	cydD	1	2	132	201	0.000268677	0.0462499	0.00682624	0.5459	-0.714234	-0.3899
529507.PMI1586	mdtB	10	2	132	229	0.000239877	0.050888	0.00681451	0.601701	0.90697	0.545725
529507.PMI2048	ampD	1	2	132	199	0.000314963	0.0392745	0.00674764	0.383504	-0.590289	-0.226378
529507.PMI3231	PMI3231	1	2	132	201	0.000405004	0.0436402	0.00671401	0.456406	-0.624292	-0.284931
529507.PMI2169	PMI2169	1	2	132	188	0.000304508	0.0481149	0.00645447	0.517457	-0.798511	-0.413195
529507.PMI3169	wabG	1	2	132	209	0.00028108	0.0621845	0.00559593	0.613685	-0.716355	-0.439616
529507.PMI2036	PMI2036	3	2	132	197	0.000401842	0.040382	0.00456588	0.586706	-1.11865	-0.656319
529507.PMI0351	PMI0351	3	2	132	192	0.000239303	0.0548617	0.00456553	0.622757	-0.90067	-0.560899
529507.PMI1681	ttrA	4	3	131	306	0.000696792	0.0511735	0.0127007	0.665905	1.18519	0.789224
529507.PMI3709	PMI3709	7	3	131	317	0.000729256	0.0531279	0.00711849	0.735186	0.332198	0.244227
529507.PMI2105	sprT	3	3	131	198	0.000427451	0.0475748	0.00455256	0.633921	-0.896835	-0.568522
529507.PMI0595	modR	3	3	131	220	0.000446744	0.0535795	0.00430745	0.715164	-0.745922	-0.533457
529507.PMI1412	sufS	1	2	131	179	9.14e-05	0.0799881	0.0113342	0.137072	-0.15081	-0.0206718
529507.PMI0602	bioA	1	2	131	179	0.000170209	0.0753125	0.0103562	0.0817486	-0.306076	-0.0250213
529507.PMI3691	PMI3691	1	2	131	197	0.000335807	0.0424457	0.00834867	0.374942	-0.536813	-0.201274
529507.PMI0394	PMI0394	1	2	131	174	0.000202701	0.0572817	0.00800576	0.170909	-0.498527	-0.0852028
529507.PMI3652	kdsC	1	2	131	171	0.000113044	0.0714227	0.00784727	0.262648	-0.38645	-0.1015
529507.PMI3655	PMI3655	1	2	131	179	0.000187078	0.0549401	0.00775011	0.312723	-0.563691	-0.176279
529507.PMI1302	PMI1302	1	2	131	209	0.000407402	0.0439488	0.00721852	0.460027	-0.627775	-0.288793
529507.PMI3586	frdC	3	3	130	248	0.000348713	0.0506656	0.00775216	0.661972	-0.785664	-0.520087
529507.PMI0673	PMI0673	2	3	130	273	0.000493799	0.0437217	0.00696505	0.692999	-0.085026	-0.0589229
529507.PMI1550	PMI1550	7	3	130	285	0.000670851	0.0470255	0.00683672	0.749003	0.37304	0.279408
529507.PMI3252	bfd	3	3	130	228	0.000692248	0.0417795	0.00641684	0.712441	-1.02968	-0.733583
529507.PMI1742	menC	3	3	130	237	0.000359973	0.0496555	0.00611803	0.63101	-0.758434	-0.478579
529507.PMI2780	thiS	1	3	130	239	0.00045125	0.0388398	0.00608859	0.650025	-0.755382	-0.491017
529507.PMI2922	feoC	2	3	130	327	0.000376678	0.0654137	0.00585728	0.701116	1.66487	1.16727
529507.PMI3121	PMI3121	7	3	130	300	0.000573689	0.0539339	0.00582943	0.747511	0.404152	0.302108
529507.PMI2315	ppdA	2	3	130	325	0.000443021	0.0622749	0.00570315	0.660557	2.09592	1.38447
529507.PMI1513	PMI1513	2	3	130	340	0.000665532	0.0695357	0.00546435	0.688932	1.74513	1.20227
529507.PMI1847	PMI1847	2	3	130	261	0.000484838	0.0666487	0.00533817	0.724573	0.373337	0.27051
529507.PMI3602	PMI3602	2	3	130	341	0.000556781	0.0684078	0.00516576	0.703871	1.44528	1.01729
529507.PMI1009	PMI1009	2	3	130	321	0.000342804	0.0712338	0.00514112	0.686278	1.46469	1.00518
529507.PMI1335	PMI1335	3	3	130	208	0.000255334	0.0682309	0.00488724	0.625701	-0.282875	-0.176995
529507.PMI0723	PMI0723	3	3	130	207	0.000443755	0.055605	0.0047307	0.654817	-0.778952	-0.510071
529507.PMI3022	PMI3022	3	3	130	298	0.000840326	0.0633283	0.00451384	0.744827	-0.417968	-0.311314
529507.PMI2082	leuO	2	3	130	246	0.00102274	0.0420113	0.0043909	0.72018	-0.050269	-0.0362027
529507.PMI3402	PMI3402	3	3	130	245	0.000409589	0.0664894	0.00431638	0.729299	-0.667493	-0.486802
529507.PMI3403	PMI3403	3	3	130	261	0.000372062	0.0718607	0.00422806	0.714372	-0.549178	-0.392318
529507.PMI3447	PMI3447	3	3	130	201	0.000352556	0.0650134	0.00363686	0.659554	-0.631059	-0.416217
529507.PMI1859	iscU	1	2	130	164	4.33e-05	0.100825	0.0119956	0.11564	-0.278877	-0.0322492
529507.PMI1478	nirD	4	2	130	216	0.000266637	0.0630164	0.011879	0.537599	-0.562284	-0.302283
529507.PMI2411	PMI2411	2	2	130	307	0.000852021	0.0395521	0.0107382	0.600493	0.521035	0.312878
529507.PMI1524	glpX	1	2	130	170	0.000172109	0.0700606	0.0105708	0.279237	-0.48818	-0.136318
529507.PMI0080	nrdR	1	2	130	162	6.91e-05	0.0800944	0.0105129	0.0883522	-0.388852	-0.0343559
529507.PMI0161	can	1	2	130	196	0.00024994	0.0529885	0.00986501	0.37894	-0.590569	-0.22379
529507.PMI3323	rffA	1	2	130	174	8.53e-05	0.0830205	0.00979325	0.27987	-0.263927	-0.0738651
529507.PMI1406	gadC	1	2	130	248	0.000500524	0.0501886	0.00950164	0.510896	-0.632078	-0.322926
529507.PMI1455	hemB	1	2	130	158	9.18e-05	0.0746988	0.00936882	0.134093	-0.433042	-0.058068
529507.PMI0306	potE	1	2	130	218	0.000409761	0.0509664	0.00885158	0.466017	-0.65051	-0.303149
529507.PMI1220	amn	1	2	130	217	0.000361501	0.0373317	0.00840299	0.541173	-0.590009	-0.319297
529507.PMI2679	modD	1	2	130	243	0.000507606	0.036865	0.00835786	0.566859	-0.528127	-0.299374
529507.PMI0617	PMI0617	10	2	130	204	0.000281347	0.0552797	0.00788669	0.598729	0.0734409	0.0439712
529507.PMI1451	uspG2	1	2	130	194	0.000321703	0.0471878	0.00709551	0.505043	-0.799092	-0.403576
529507.PMI3660	PMI3660	1	2	130	173	0.0001749	0.0481985	0.00617658	0.378694	-0.688936	-0.260896
529507.PMI3179	PMI3179	1	2	130	203	0.000316487	0.0440874	0.00546802	0.588311	-0.819826	-0.482313
529507.PMI2301	gcvA	3	2	130	190	0.000195545	0.0508003	0.00538448	0.585849	-1.05365	-0.617276
529507.PMI2799	PMI2799	3	2	130	188	0.000798752	0.0548531	0.00495832	0.619999	-0.808627	-0.501348
529507.PMI1811	vacJ	1	2	130	175	0.000204635	0.0565562	0.00495033	0.50604	-0.79637	-0.402995
529507.PMI0851	PMI0851	3	2	130	189	0.000247595	0.0505339	0.00469073	0.598384	-0.91323	-0.546462
529507.PMI1769	PMI1769	3	2	130	206	0.000144197	0.0675662	0.00467027	0.611171	-0.295195	-0.180415
529507.PMI1207	PMI1207	2	3	129	390	0.000629489	0.0539099	0.0102836	0.730443	2.45722	1.79486
529507.PMI0271	mrpJ	2	3	129	294	0.00103793	0.0379601	0.00583774	0.720911	0.560395	0.403995
529507.PMI3293	PMI3293	3	3	129	273	0.000529643	0.0520394	0.00524127	0.72443	-0.63777	-0.46202
529507.PMI2830	PMI2830	3	3	129	206	0.000417717	0.0513304	0.00512844	0.642975	-0.6394	-0.411118
529507.PMI3640	PMI3640	2	3	129	272	0.000567753	0.0654923	0.0046484	0.697787	0.684001	0.477287
529507.PMI0108	cyoA	1	2	129	201	7.7e-05	0.1052	0.014626	0.271579	-0.00573104	-0.00155643
529507.PMI2979	PMI2979	4	2	129	246	0.000645571	0.0974418	0.0144907	0.586875	2.09723	1.23081
529507.PMI3577	PMI3577	4	2	129	240	0.000288808	0.101536	0.0143117	0.572396	2.15293	1.23233
529507.PMI1755	nuoI	1	2	129	200	0.000212983	0.12204	0.0137441	0.323002	-0.0372725	-0.0120391
529507.PMI0573	cydA	1	2	129	190	0.000108409	0.0963862	0.011275	0.324803	-0.226942	-0.0737114
529507.PMI1857	hscB	1	2	129	200	0.000355999	0.0593873	0.0112114	0.361292	-0.411307	-0.148602
529507.PMI1162	PMI1162	1	2	129	181	0.000160152	0.057318	0.00975406	0.301897	-0.541176	-0.163379
529507.PMI2111	hcr	1	2	129	236	0.000517889	0.0432068	0.00956117	0.557118	-0.617588	-0.344069
529507.PMI0421	lipB	1	2	129	168	0.000131437	0.0618498	0.00942339	0.104398	-0.419933	-0.0438403
529507.PMI2203	PMI2203	1	2	129	218	0.000315411	0.0469591	0.00873535	0.40368	-0.466005	-0.188117
529507.PMI1416	sufA	1	2	129	175	0.000273322	0.0605461	0.00855208	0.156892	-0.441828	-0.0693192
529507.PMI0144	PMI0144	1	2	129	205	0.000251027	0.0383472	0.00791964	0.510273	-0.724541	-0.369713
529507.PMI3468	intB	1	2	129	223	0.0011291	0.0385528	0.00757793	0.620792	-0.818145	-0.507898
529507.PMI3696	PMI3696	1	2	129	209	0.000288559	0.0396366	0.00613505	0.578794	-0.755422	-0.437233
529507.PMI1964	PMI1964	2	6	128	366	0.00101561	0.0756371	0.00564836	0.595391	3.8897	2.31589
529507.PMI3348	PMI3348	2	6	128	389	0.000503883	0.0714335	0.00527049	0.647668	3.76349	2.43749
529507.PMI2511	PMI2511	2	6	128	337	0.000551633	0.0667813	0.00520791	0.63216	2.68226	1.69562
529507.PMI0298	PMI0298	2	6	128	355	0.000615125	0.0656874	0.00499866	0.616661	3.2442	2.00057
529507.PMI3517	PMI3517	2	6	128	315	0.000435534	0.0739656	0.00466305	0.529496	3.42451	1.81327
529507.PMI0587	PMI0587	2	6	128	330	0.00055751	0.0709557	0.00453547	0.558549	3.01817	1.68579
529507.PMI2208	PMI2208	2	6	128	314	0.00040503	0.0728527	0.00408138	0.578409	3.15558	1.82522
529507.PMI0302	PMI0302	2	6	128	309	0.00062611	0.0675704	0.00402725	0.591212	2.92456	1.72904
529507.PMI1705	dmsA	4	3	128	255	0.000415173	0.0704299	0.010888	0.637538	1.57903	1.00669
529507.PMI2964	PMI2964	4	3	128	258	0.000327785	0.0710916	0.0102206	0.681278	1.55739	1.06102
529507.PMI1204	PMI1204	4	3	128	249	0.000385916	0.0738794	0.0102128	0.668606	1.58201	1.05774
529507.PMI2378	cbbbC	4	3	128	246	0.000493916	0.06417	0.0101644	0.646345	1.36471	0.882074
529507.PMI0170	PMI0170	4	3	128	279	0.000465181	0.0659567	0.00995175	0.699466	1.48397	1.03798
529507.PMI0188	afuC	7	3	128	245	0.00080266	0.0480897	0.00909307	0.659059	-0.701919	-0.462606
529507.PMI2098	PMI2098	19	3	128	229	0.00025104	0.0429455	0.00903796	0.694234	0.73596	0.510929
529507.PMI3105	selB	4	3	128	190	0.000237074	0.0512433	0.00864035	0.722958	-1.06658	-0.771092
529507.PMI0953	int	2	3	128	301	0.00210741	0.0481118	0.00862612	0.733924	1.25446	0.920679
529507.PMI0456	PMI0456	2	3	128	299	0.00270439	0.0439101	0.00857383	0.768083	0.670728	0.515175
529507.PMI2423	PMI2423	2	3	128	248	0.00125956	0.0439176	0.0083362	0.648719	0.0159458	0.0103443
529507.PMI2549	PMI2549	8	3	128	236	0.00288359	0.0544152	0.00787163	0.737367	0.432364	0.318811
529507.PMI1621	fliD	5	3	128	240	0.000427116	0.0859139	0.00698857	0.690779	0.748753	0.517223
529507.PMI3708	PMI3708	2	3	128	250	0.000852079	0.0394321	0.00695205	0.703299	-0.0580183	-0.0408042
529507.PMI3681	ureR	2	3	128	283	0.000649757	0.0372637	0.00694141	0.715505	-0.0554863	-0.0397008
529507.PMI2968	PMI2968	2	3	128	231	0.000331633	0.0475486	0.00680533	0.663308	0.286483	0.190026
529507.PMI0686	macA	10	3	128	239	0.000548618	0.0424149	0.00655461	0.728685	0.448012	0.326459
529507.PMI1635	fliK	5	3	128	301	0.000816633	0.0697675	0.00646543	0.76245	0.386629	0.294785
529507.PMI0361	PMI0361	2	3	128	275	0.000824324	0.0345294	0.00622896	0.657872	0.0926721	0.0609663
529507.PMI3613	PMI3613	1	3	128	235	0.000812532	0.0306036	0.00618862	0.634284	-0.779818	-0.494626
529507.PMI2921	feoB	7	3	128	222	0.000589661	0.0372602	0.00611033	0.650432	-0.948125	-0.61669
529507.PMI0279	zapA	2	3	128	273	0.000514783	0.042675	0.0058492	0.729584	0.483669	0.352877
529507.PMI1047	arnT2	1	3	128	227	0.000360017	0.0507697	0.00584693	0.659165	-0.707949	-0.466656
529507.PMI0850	PMI0850	2	3	128	226	0.000506729	0.0424022	0.00584467	0.664054	0.173004	0.114884
529507.PMI3434	PMI3434	2	3	128	285	0.000583532	0.0500368	0.00574659	0.676729	1.28899	0.872295
529507.PMI3433	PMI3433	2	3	128	297	0.000563987	0.0539811	0.00570423	0.687716	1.66318	1.1438
529507.PMI1548	PMI1548	2	3	128	292	0.000384752	0.0621865	0.00566111	0.72775	1.35344	0.984964
529507.PMI1266	PMI1266	10	3	128	264	0.000394276	0.0429876	0.00557992	0.763124	1.8208	1.3895
529507.PMI0793	PMI0793	3	3	128	200	0.000417937	0.0455887	0.00546098	0.697628	-1.11908	-0.780704
529507.PMI0230	PMI0230	7	3	128	222	0.00023278	0.0592463	0.00533049	0.726301	2.01902	1.46642
529507.PMI1303	PMI1303	2	3	128	271	0.000297392	0.070796	0.00531749	0.754773	0.705024	0.532133
529507.PMI1603	PMI1603	2	3	128	316	0.000240227	0.0716728	0.00526323	0.680475	1.97776	1.34582
529507.PMI0685	PMI0685	3	3	128	228	0.000374129	0.05128	0.0052454	0.682524	-0.652248	-0.445175
529507.PMI1738	tyrP	2	3	128	228	0.000537673	0.0360761	0.00521282	0.64558	-0.409655	-0.264465
529507.PMI3050	PMI3050	3	3	128	197	0.000546676	0.0413055	0.0050523	0.707298	-1.11573	-0.789151
529507.PMI1426	hmuR2	7	3	128	250	0.000265166	0.0555009	0.00505195	0.770172	0.418876	0.322606
529507.PMI3432	PMI3432	10	3	128	213	0.000293799	0.0534256	0.00493252	0.70964	0.560709	0.397902
529507.PMI0619	PMI0619	2	3	128	289	0.000555115	0.049622	0.00488286	0.744451	0.694666	0.517145
529507.PMI3104	PMI3104	2	3	128	291	0.000319495	0.0623157	0.00475526	0.695984	1.39142	0.968405
529507.PMI2128	PMI2128	12	3	128	234	0.000374619	0.0479446	0.0047263	0.762297	0.357691	0.272666
529507.PMI0261	PMI0261	2	3	128	231	0.000485586	0.0361071	0.00470583	0.627986	0.258247	0.162176
529507.PMI1880	pmfE	2	3	128	343	0.000588437	0.0603172	0.00469215	0.763182	1.81433	1.38467
529507.PMI0135	kefA	2	3	128	220	0.00102451	0.0364258	0.00466714	0.694311	-0.703823	-0.488672
529507.PMI1236	PMI1236	2	3	128	332	0.000485331	0.066869	0.00466677	0.643383	2.2631	1.45604
529507.PMI0004	PMI0004	2	3	128	291	0.000691271	0.0645249	0.00465605	0.625165	1.973	1.23345
529507.PMI2056	hpmB	2	3	128	277	0.00043939	0.0546872	0.00463542	0.796303	0.345332	0.274989
529507.PMI1591	PMI1591	2	3	128	192	0.000421859	0.0338876	0.0046087	0.665191	-0.603005	-0.401114
529507.PMI2126	PMI2126	2	3	128	274	0.000282973	0.0766038	0.00458551	0.776706	0.671648	0.521673
529507.PMI0599	modC	3	3	128	189	0.000347879	0.0493133	0.0045345	0.70336	-1.0012	-0.704204
529507.PMI0044	PMI0044	2	3	128	319	0.000792503	0.0649427	0.00452568	0.67882	1.81502	1.23207
529507.PMI2360	PMI2360	3	3	128	183	0.000210466	0.042222	0.00451756	0.660894	-1.16031	-0.766842
529507.PMI2163	PMI2163	2	3	128	296	0.000579705	0.0719379	0.00451071	0.646243	2.00561	1.29611
529507.PMI0264	mrpB	2	3	128	292	0.000175258	0.0799447	0.00449942	0.646048	2.43106	1.57058
529507.PMI0297	PMI0297	2	3	128	357	0.000978412	0.0652241	0.00444424	0.692688	2.29702	1.59112
529507.PMI0409	PMI0409	7	3	128	260	0.000662603	0.0431854	0.00443005	0.794892	0.0958502	0.0761906
529507.PMI2834	aad	2	3	128	269	0.000833488	0.0428017	0.00442232	0.679705	0.861469	0.585545
529507.PMI2966	PMI2966	2	3	128	313	0.00033203	0.0629741	0.0044159	0.692307	2.22014	1.53702
529507.PMI3335	PMI3335	2	3	128	294	0.000558268	0.0689804	0.00439968	0.677647	1.70392	1.15466
529507.PMI0940	PMI0940	2	3	128	300	0.000738903	0.0587468	0.00438714	0.713892	1.76185	1.25777
529507.PMI1639	fliO	5	3	128	234	0.000510853	0.0613501	0.00437863	0.778834	-0.937024	-0.729786
529507.PMI0959	PMI0959	2	3	128	221	0.000985571	0.0348576	0.00433175	0.747218	-0.495435	-0.370198
529507.PMI2848	PMI2848	2	3	128	286	0.00114917	0.0682659	0.00432672	0.733982	1.3239	0.971718
529507.PMI1984	PMI1984	2	3	128	321	0.00038575	0.0541748	0.00430878	0.766065	1.33794	1.02495
529507.PMI1707	dmsC	4	3	128	271	0.000557046	0.0594876	0.00429174	0.767666	-0.302868	-0.232502
529507.PMI2804	PMI2804	3	3	128	204	0.000269817	0.0543719	0.00426377	0.682748	-0.884659	-0.603999
529507.PMI2229	PMI2229	2	3	128	254	0.000630523	0.0379108	0.00425048	0.631298	0.700421	0.442174
529507.PMI1962	PMI1962	2	3	128	211	0.000474454	0.0361681	0.00422063	0.691359	-0.432366	-0.29892
529507.PMI1866	hcaT	3	3	128	194	0.000421475	0.0418398	0.00421639	0.698597	-1.03552	-0.723413
529507.PMI1372	PMI1372	3	3	128	197	0.000243434	0.0474132	0.00421433	0.62965	-0.794676	-0.500368
529507.PMI0492	PMI0492	2	3	128	319	0.0011431	0.0637177	0.00420463	0.650589	2.25965	1.47011
529507.PMI0958	PMI0958	2	3	128	210	0.000415483	0.0346048	0.00420151	0.727489	-0.540013	-0.392853
529507.PMI3209	emrD	2	3	128	207	0.000508322	0.0335608	0.00419626	0.659505	-0.55413	-0.365452
529507.PMI1270	PMI1270	2	3	128	273	0.000344526	0.0599641	0.00417421	0.664413	1.43692	0.954705
529507.PMI2917	PMI2917	2	3	128	263	0.000456073	0.0623345	0.00417028	0.675924	0.91441	0.618072
529507.PMI0912	PMI0912	2	3	128	271	0.000669216	0.0534652	0.00415856	0.658236	1.37952	0.908053
529507.PMI0269	mrpG	6	3	128	289	0.000468821	0.0737535	0.00413736	0.736187	0.113861	0.083823
529507.PMI2420	PMI2420	3	3	128	210	0.000645125	0.0479167	0.00412371	0.712358	-1.02042	-0.726907
529507.PMI0023	PMI0023	2	3	128	278	0.000681277	0.0630664	0.00409571	0.671507	1.32167	0.887513
529507.PMI0957	PMI0957	2	3	128	260	0.00047618	0.0558703	0.00409145	0.68428	1.11919	0.765841
529507.PMI3119	PMI3119	2	3	128	290	0.000440641	0.0724857	0.00408908	0.652653	1.83566	1.19805
529507.PMI2783	PMI2783	2	3	128	235	0.000612594	0.0441381	0.00408895	0.746313	0.0603703	0.0450551
529507.PMI0267	mrpE	2	3	128	284	0.000305926	0.0712441	0.00408185	0.671073	1.77589	1.19175
529507.PMI1737	PMI1737	3	3	128	232	0.000376343	0.0669078	0.00408078	0.73343	-0.614136	-0.450426
529507.PMI0328	PMI0328	3	3	128	199	0.000335224	0.0641288	0.00407638	0.655462	-0.56356	-0.369392
529507.PMI2732	PMI2732	2	3	128	290	0.000871015	0.0682719	0.00406405	0.737774	1.13607	0.838164
529507.PMI1206	PMI1206	4	3	128	258	0.000392354	0.0656655	0.0040284	0.764524	-0.279102	-0.21338
529507.PMI1349	PMI1349	1	3	128	178	0.000215806	0.0405646	0.00392525	0.629543	-0.955798	-0.601716
529507.PMI0153	PMI0153	2	3	128	231	0.000389969	0.0530094	0.00391048	0.756007	0.439398	0.332188
529507.PMI1012	PMI1012	2	3	128	249	0.000435561	0.0440841	0.00389079	0.700387	-0.00147106	-0.00103031
529507.PMI2817	PMI2817	3	3	128	183	0.000365343	0.0524629	0.00388578	0.642331	-0.96558	-0.620222
529507.PMI3626	PMI3626	3	3	128	222	0.000455138	0.0510607	0.00387926	0.700258	-0.695537	-0.487055
529507.PMI2196	PMI2196	2	3	128	260	0.00059599	0.0372756	0.00382944	0.762436	0.200703	0.153023
529507.PMI1023	PMI1023	3	3	128	178	0.00037595	0.0388907	0.00381059	0.665625	-1.08615	-0.722967
529507.PMI1881	pmfF	6	3	128	297	0.000523859	0.0653316	0.00378681	0.768325	0.340132	0.261332
529507.PMI3118	PMI3118	2	3	128	271	0.000438012	0.0635492	0.00377059	0.67831	1.20198	0.815315
529507.PMI1702	PMI1702	2	3	128	256	0.000389368	0.0555188	0.00376389	0.676396	0.954231	0.645439
529507.PMI1557	PMI1557	2	3	128	190	0.000532554	0.04455	0.00375645	0.684274	-0.45124	-0.308772
529507.PMI0396	PMI0396	2	3	128	271	0.00104723	0.0491617	0.00375237	0.74967	0.383771	0.287702
529507.PMI2669	pacB	2	3	128	258	0.000301513	0.0644178	0.00373874	0.644135	1.35428	0.87234
529507.PMI1877	pmfA	2	3	128	308	0.000731028	0.0579762	0.00370967	0.747636	1.24142	0.928128
529507.PMI1970	PMI1970	2	3	128	250	0.000761469	0.0649703	0.00370848	0.781289	0.144232	0.112687
529507.PMI0263	mrpA	6	3	128	258	0.000231601	0.0848285	0.00370759	0.73785	0.795782	0.587168
529507.PMI3120	PMI3120	2	3	128	280	0.000804563	0.0563567	0.00369192	0.691629	1.2095	0.836525
529507.PMI0046	PMI0046	2	3	128	238	0.000295948	0.0603237	0.00368648	0.66666	0.734257	0.4895
529507.PMI0109	PMI0109	2	3	128	264	0.000779729	0.0575537	0.00368504	0.693189	1.10009	0.762569
529507.PMI2666	PMI2666	2	3	128	253	0.000538163	0.0482598	0.00366957	0.734512	0.50684	0.37228
529507.PMI2738	PMI2738	2	3	128	249	0.000495866	0.0654625	0.00364916	0.645542	1.07331	0.692867
529507.PMI1551	PMI1551	2	3	128	240	0.000586985	0.0514948	0.00364137	0.716674	0.401649	0.287851
529507.PMI2664	PMI2664	2	3	128	253	0.000537569	0.0523066	0.00360446	0.72363	0.714769	0.517228
529507.PMI0268	mrpF	2	3	128	243	0.000183182	0.0724332	0.0035541	0.65572	1.53812	1.00858
529507.PMI0788	PMI0788	3	3	128	206	0.000217966	0.0442399	0.00353343	0.724199	-0.944727	-0.68417
529507.PMI1494	PMI1494	2	3	128	228	0.000422349	0.0596953	0.00349754	0.700424	0.488119	0.341891
529507.PMI0250	PMI0250	2	3	128	273	0.00069624	0.0643635	0.00349561	0.63287	1.44083	0.911857
529507.PMI3395	PMI3395	2	3	128	246	0.000317466	0.0646015	0.00346621	0.699915	1.17436	0.821952
529507.PMI1464	PMI1464	6	3	128	273	0.000364933	0.0900207	0.00346077	0.708831	0.605423	0.429142
529507.PMI1723	PMI1723	2	3	128	285	0.000336655	0.0577722	0.00346028	0.697048	1.60924	1.12172
529507.PMI0709	PMI0709	2	3	128	243	0.000456439	0.0505586	0.00345935	0.784836	-0.00737899	-0.0057913
529507.PMI0936	PMI0936	2	3	128	254	0.000757918	0.0657123	0.00344437	0.66037	1.74206	1.1504
529507.PMI0629	PMI0629	3	3	128	201	0.000356128	0.0465603	0.00342533	0.741132	-1.15369	-0.85504
529507.PMI3639	PMI3639	2	3	128	185	0.000328559	0.0644933	0.00340805	0.678424	-0.118172	-0.0801705
529507.PMI2503	PMI2503	2	3	128	262	0.000762879	0.0454574	0.00340479	0.702116	0.722441	0.507238
529507.PMI0703	PMI0703	2	3	128	270	0.000741522	0.0498797	0.00339047	0.651788	1.0028	0.653613
529507.PMI1183	PMI1183	3	3	128	190	0.000312127	0.0611911	0.00336722	0.682699	-0.809873	-0.552899
529507.PMI3576	PMI3576	3	3	128	209	0.0005569	0.0457052	0.00333861	0.722518	-1.014	-0.732633
529507.PMI0257	PMI0257	2	3	128	240	0.000683593	0.0694142	0.00333855	0.690732	1.09395	0.755626
529507.PMI1400	PMI1400	2	3	128	200	0.00032461	0.0507563	0.00329406	0.713465	-0.161829	-0.115459
529507.PMI2920	feoA	2	3	128	210	0.000402831	0.0438315	0.0032624	0.743164	-0.352187	-0.261732
529507.PMI3386	PMI3386	3	3	128	223	0.000713765	0.0442881	0.00319517	0.749498	-0.841034	-0.630353
529507.PMI1658	floA	2	3	128	261	0.00131602	0.0450443	0.00316217	0.781121	0.165869	0.129564
529507.PMI0259	PMI0259	6	3	128	249	0.000439456	0.074937	0.00313729	0.749864	0.106477	0.0798431
529507.PMI0638	PMI0638	2	3	128	227	0.000419487	0.0628954	0.00312307	0.71198	0.442851	0.315301
529507.PMI1013	PMI1013	3	3	128	170	0.000221862	0.0459957	0.00308297	0.641739	-1.24909	-0.801592
529507.PMI1057	PMI1057	2	3	128	213	0.00029068	0.0678323	0.00306797	0.701701	0.422211	0.296266
529507.PMI3123	PMI3123	2	3	128	247	0.000411908	0.0616574	0.00304663	0.637745	1.17213	0.747523
529507.PMI2728	atfA	6	3	128	250	0.00029453	0.0782738	0.00301096	0.723753	0.700641	0.507091
529507.PMI3162	PMI3162	2	3	128	180	0.000497602	0.0607953	0.0030008	0.688776	-0.187993	-0.129485
529507.PMI1869	PMI1869	2	3	128	211	0.000311518	0.0543765	0.00283934	0.744606	-0.182085	-0.135581
529507.PMI0182	PMI0182	2	3	128	281	0.00253714	0.0475074	0.00277888	0.657622	1.11559	0.733635
529507.PMI2521	hyfH	1	2	128	202	0.000186412	0.117223	0.0134131	0.392559	-0.0962927	-0.0378006
529507.PMI0847	dld	1	2	128	206	0.000177848	0.0692516	0.012697	0.220216	-0.0342104	-0.00753367
529507.PMI3110	fdoG	4	2	128	232	0.000323482	0.0919626	0.0124377	0.592425	1.8184	1.07726
529507.PMI1762	nuoA	1	2	128	171	2.49e-05	0.134157	0.0124352	0.287071	-0.122971	-0.0353014
529507.PMI2705	soxR	1	2	128	235	0.000641585	0.0516243	0.0122053	0.493634	-0.466465	-0.230263
529507.PMI0196	panB	1	2	128	151	6.67e-05	0.10708	0.0115397	0.0534775	-0.334055	-0.0178644
529507.PMI3079	phnX	1	2	128	246	0.000906041	0.0502596	0.0112303	0.460833	-0.298991	-0.137785
529507.PMI3629	aroQ	1	2	128	167	0.000168805	0.0756794	0.0107823	0.19877	-0.431301	-0.0857298
529507.PMI0195	panC	1	2	128	170	4.66e-05	0.072821	0.0106909	0.213075	-0.320786	-0.0683512
529507.PMI2405	pgtA	1	2	128	183	0.000210572	0.0688858	0.0106856	0.462239	-0.601517	-0.278044
529507.PMI2302	csdA	1	2	128	165	0.000119564	0.0802009	0.0103453	0.131251	-0.309078	-0.0405667
529507.PMI0289	pgmB	1	2	128	199	0.000276101	0.0647718	0.0101077	0.3326	-0.358071	-0.119094
529507.PMI2040	acnB	1	2	128	176	0.00034442	0.0775618	0.00981193	0.287152	-0.621931	-0.178589
529507.PMI1169	minD	1	2	128	155	0.000146261	0.0826195	0.00967779	0.24393	-0.574418	-0.140118
529507.PMI3644	ptsO	1	2	128	183	0.000126282	0.0685423	0.00962933	0.321397	-0.353248	-0.113533
529507.PMI2833	PMI2833	1	2	128	217	0.000291652	0.0459788	0.00955417	0.451661	-0.57722	-0.260708
529507.PMI1021	PMI1021	1	2	128	198	0.000281229	0.0551752	0.00945928	0.418944	-0.493103	-0.206583
529507.PMI2927	glpE	1	2	128	190	0.000218786	0.0588148	0.00931253	0.356346	-0.402401	-0.143394
529507.PMI3186	PMI3186	1	2	128	195	0.000401916	0.0475607	0.00929495	0.399974	-0.489521	-0.195796
529507.PMI3525	PMI3525	1	2	128	182	0.000415002	0.0523651	0.00917972	0.289523	-0.614246	-0.177838
529507.PMI2382	PMI2382	1	2	128	246	0.000426378	0.043941	0.00915929	0.562115	-0.624913	-0.351273
529507.PMI1360	PMI1360	1	2	128	167	0.000136459	0.0726911	0.00895435	0.237747	-0.527486	-0.125408
529507.PMI3389	msrA	1	2	128	170	0.000281222	0.0586192	0.00895126	0.306397	-0.603478	-0.184904
529507.PMI0156	PMI0156	1	2	128	208	0.000467078	0.0450043	0.00885331	0.495368	-0.682712	-0.338194
529507.PMI0795	PMI0795	1	2	128	230	0.000787631	0.0405456	0.00885167	0.53063	-0.658115	-0.349216
529507.PMI0193	PMI0193	1	2	128	205	0.000440023	0.0553713	0.00867289	0.553542	-0.683433	-0.378309
529507.PMI0580	PMI0580	1	2	128	166	0.000139008	0.0544183	0.00849025	0.370887	-0.581283	-0.21559
529507.PMI3611	PMI3611	1	2	128	233	0.000280765	0.0477783	0.00846903	0.526007	-0.64937	-0.341573
529507.PMI1198	ydgI	1	2	128	191	0.000427835	0.0574061	0.00844622	0.422957	-0.713853	-0.301929
529507.PMI1883	PMI1883	4	2	128	187	0.000130986	0.0650867	0.00841623	0.487154	-0.502231	-0.244664
529507.PMI2341	PMI2341	2	2	128	280	0.00120607	0.043031	0.00826785	0.62465	0.734104	0.458557
529507.PMI0955	PMI0955	2	2	128	226	0.000540135	0.0470526	0.00813069	0.59651	-0.134207	-0.0800561
529507.PMI0732	PMI0732	1	2	128	188	0.000150982	0.0452773	0.00805551	0.296987	-0.490201	-0.145583
529507.PMI0344	PMI0344	1	2	128	269	0.000540336	0.0317754	0.00798365	0.592547	-0.553844	-0.328179
529507.PMI1259	PMI1259	1	2	128	188	0.000224432	0.0457743	0.00795476	0.343517	-0.610263	-0.209636
529507.PMI2962	PMI2962	1	2	128	223	0.000372098	0.0476296	0.00783007	0.577846	-0.735208	-0.424837
529507.PMI0121	PMI0121	1	2	128	194	0.000210837	0.0431472	0.00779289	0.500155	-0.654613	-0.327408
529507.PMI3285	trkA	1	2	128	155	0.000136764	0.0591878	0.00777305	0.214078	-0.614105	-0.131467
529507.PMI3511	deoR	1	2	128	248	0.000530796	0.0406735	0.00772136	0.597692	-0.600917	-0.359163
529507.PMI2252	queE	1	2	128	162	0.000117934	0.0558465	0.00768451	0.252579	-0.602057	-0.152067
529507.PMI3618	ugpQ	1	2	128	217	0.000361355	0.0429116	0.00762636	0.323611	-0.428519	-0.138674
529507.PMI3590	glpQ	1	2	128	238	0.000653505	0.0386581	0.00759962	0.496541	-0.515398	-0.255916
529507.PMI0544	fldA	1	2	128	156	0.000151541	0.0550133	0.00755249	0.244298	-0.645367	-0.157662
529507.PMI1254	PMI1254	1	2	128	197	0.000263888	0.0543215	0.00752019	0.523442	-0.757163	-0.396331
529507.PMI1782	ubiX	1	2	128	157	8.16e-05	0.0663695	0.00746559	0.251659	-0.575319	-0.144784
529507.PMI3646	ptsN	1	2	128	182	0.000123075	0.0543024	0.00741147	0.292587	-0.460421	-0.134713
529507.PMI1046	arnD	1	2	128	218	0.000313598	0.0494146	0.00739991	0.578485	-0.574699	-0.332455
529507.PMI3187	trmL	1	2	128	178	0.000812843	0.0434249	0.00738208	0.229686	-0.527627	-0.121189
529507.PMI2727	PMI2727	1	2	128	230	0.00050326	0.0359725	0.0073289	0.601679	-0.769271	-0.462854
529507.PMI0213	btuF	7	2	128	207	0.000585032	0.0524451	0.00723143	0.620963	1.31408	0.815993
529507.PMI1006	uspF	1	2	128	191	0.000203635	0.0491111	0.00722603	0.513969	-0.79711	-0.40969
529507.PMI3705	PMI3705	1	2	128	241	0.00042898	0.0395029	0.00720984	0.607135	-0.720318	-0.43733
529507.PMI3229	phrB	1	2	128	185	0.000244455	0.0450915	0.00720245	0.294628	-0.599235	-0.176552
529507.PMI1766	PMI1766	1	2	128	160	0.000228858	0.0487405	0.00703014	0.443957	-0.724861	-0.321807
529507.PMI3338	xerC	1	2	128	175	0.000160006	0.0559238	0.00701799	0.432687	-0.643566	-0.278463
529507.PMI0444	corC	1	2	128	152	0.000159025	0.0625047	0.00698522	0.105397	-0.651431	-0.0686586
529507.PMI1100	rimJ	1	2	128	194	0.000392398	0.0375699	0.00688913	0.536165	-0.760765	-0.407896
529507.PMI0844	PMI0844	2	2	128	261	0.000321919	0.0432045	0.00686929	0.593471	1.12057	0.665028
529507.PMI0342	PMI0342	1	2	128	224	0.000540336	0.0360248	0.00670606	0.572406	-0.709811	-0.4063
529507.PMI2156	PMI2156	1	2	128	176	0.000221424	0.0422464	0.00661129	0.462677	-0.809819	-0.374685
529507.PMI2180	rosB	1	2	128	196	0.000481091	0.0367516	0.00657277	0.470039	-0.719257	-0.338079
529507.PMI0804	PMI0804	1	2	128	221	0.000996099	0.0389405	0.00656355	0.558952	-0.735969	-0.411371
529507.PMI1505	PMI1505	1	2	128	178	0.000259587	0.0450412	0.00653905	0.452597	-0.672005	-0.304148
529507.PMI3029	dam	1	2	128	181	0.000392129	0.0475446	0.00634769	0.51122	-0.732366	-0.3744
529507.PMI1498	PMI1498	1	2	128	183	0.000246959	0.0377106	0.00633359	0.429256	-0.763888	-0.327904
529507.PMI0131	acrB	10	2	128	182	0.000142195	0.0531018	0.00627268	0.621487	0.450734	0.280125
529507.PMI3528	metR	1	2	128	195	0.00089947	0.0356976	0.00605902	0.565106	-0.773854	-0.437309
529507.PMI3025	PMI3025	1	2	128	190	0.000253929	0.0431804	0.00599116	0.552654	-0.762366	-0.421325
529507.PMI0380	PMI0380	1	2	128	161	0.000323238	0.0440731	0.00596731	0.410886	-0.843882	-0.346739
529507.PMI3160	PMI3160	1	2	128	217	0.000351028	0.0548153	0.00593634	0.568197	-0.681451	-0.387199
529507.PMI0783	PMI0783	1	2	128	160	0.000237842	0.0526503	0.00592414	0.27661	-0.758984	-0.209943
529507.PMI2346	PMI2346	1	2	128	186	0.000299221	0.0447162	0.0056925	0.535542	-0.820466	-0.439394
529507.PMI0149	PMI0149	1	2	128	200	0.00021949	0.0378064	0.00566524	0.563297	-0.848025	-0.47769
529507.PMI0184	dsdC	2	2	128	222	0.000412318	0.0372475	0.00562791	0.598411	-0.118248	-0.0707612
529507.PMI1172	PMI1172	1	2	128	221	0.000388612	0.0353961	0.00558851	0.589411	-0.721459	-0.425236
529507.PMI0672	sdaC	1	2	128	197	0.000404688	0.0351249	0.0055883	0.503037	-0.761006	-0.382814
529507.PMI3656	PMI3656	1	2	128	160	0.000229216	0.0541953	0.00558646	0.314617	-0.655754	-0.206312
529507.PMI3327	rffM	1	2	128	172	0.000190192	0.0712064	0.00555207	0.533837	-0.791546	-0.422557
529507.PMI1227	kdpD	1	2	128	195	0.0010972	0.0353769	0.00548164	0.51412	-0.749998	-0.385589
529507.PMI0601	pgl	1	2	128	195	0.000383868	0.0406407	0.00521286	0.582123	-0.803975	-0.468012
529507.PMI3006	rsmJ	1	2	128	164	0.000152281	0.0515714	0.00466081	0.458716	-0.863796	-0.396237
529507.PMI0921	PMI0921	2	2	128	307	0.000729017	0.0670865	0.00419061	0.597887	2.35817	1.40992
529507.PMI0776	pqiA	1	2	128	177	0.000154652	0.0421354	0.00417415	0.581538	-0.864036	-0.50247
529507.PMI1017	PMI1017	2	2	128	283	0.000530332	0.0645468	0.00414033	0.588276	2.47403	1.45541
529507.PMI3641	PMI3641	1	2	128	170	0.000258938	0.0465072	0.00411243	0.449614	-0.797771	-0.358689
529507.PMI0965	PMI0965	2	2	128	301	0.000841616	0.066376	0.00408869	0.612763	2.17794	1.33456
529507.PMI2919	PMI2919	2	2	128	304	0.000497625	0.0632877	0.00405677	0.594025	2.32848	1.38317
529507.PMI3706	PMI3706	2	2	128	273	0.000578936	0.0618543	0.00381288	0.610942	1.85231	1.13166
529507.PMI2210	PMI2210	2	2	128	282	0.000412345	0.0648227	0.00370786	0.560903	2.41748	1.35597
529507.PMI1817	PMI1817	2	2	128	255	0.000645155	0.0700187	0.00364113	0.506415	1.86328	0.943595
529507.PMI2670	PMI2670	2	2	128	251	0.000299937	0.0696232	0.00346246	0.595108	1.52546	0.907812
529507.PMI3040	PMI3040	2	2	128	260	0.000491877	0.0529491	0.00341511	0.612338	1.3562	0.830453
529507.PMI1450	PMI1450	2	2	128	263	0.000541211	0.0635742	0.00333058	0.570975	1.83804	1.04947
529507.PMI2123	PMI2123	2	2	128	267	0.00078224	0.0631054	0.00312129	0.585725	1.79101	1.04904
529507.PMI0532	PMI0532	2	2	128	242	0.00104072	0.0650078	0.00299133	0.578467	1.43139	0.828013
529507.PMI2667	PMI2667	2	2	128	241	0.000477942	0.0538466	0.00296648	0.612596	1.05206	0.644486
529507.PMI1671	flhC	5	3	127	187	0.000156216	0.0947915	0.00513564	0.694447	-0.401012	-0.278482
529507.PMI1999	PMI1999	13	3	127	180	0.000347322	0.0410798	0.00509542	0.650475	-1.24733	-0.811354
529507.PMI0962	PMI0962	2	3	127	236	0.000483357	0.0341728	0.00501962	0.718202	0.223183	0.160291
529507.PMI0440	PMI0440	2	3	127	222	0.00075951	0.0345228	0.00498294	0.7391	-0.368069	-0.27204
529507.PMI2708	PMI2708	10	3	127	200	0.000481118	0.0457506	0.0049629	0.668379	0.667691	0.44627
529507.PMI2127	PMI2127	12	3	127	190	0.000181817	0.0555886	0.00424031	0.797114	0.440686	0.351277
529507.PMI3047	PMI3047	1	3	127	216	0.000520111	0.0331506	0.0042303	0.658352	-0.858212	-0.565006
529507.PMI1941	PMI1941	2	3	127	207	0.0004711	0.0348554	0.00418128	0.742507	-0.526509	-0.390936
529507.PMI1850	pbpC	2	3	127	215	0.00072267	0.0378292	0.00372525	0.714081	-0.217839	-0.155555
529507.PMI2984	PMI2984	2	3	127	222	0.000630695	0.0534918	0.00358586	0.729554	0.240447	0.175419
529507.PMI1851	PMI1851	2	3	127	227	0.000674031	0.0411143	0.0035093	0.703463	0.164411	0.115657
529507.PMI1000	PMI1000	2	3	127	241	0.000366112	0.0507721	0.00338006	0.683326	0.968272	0.661645
529507.PMI2211	PMI2211	2	3	127	278	0.000623309	0.0658505	0.00329602	0.646364	1.80643	1.16761
529507.PMI1726	PMI1726	2	3	127	244	0.00113552	0.0459668	0.00327635	0.72402	0.615178	0.445401
529507.PMI1519	PMI1519	3	3	127	207	0.000414929	0.0510068	0.00322168	0.737806	-0.86438	-0.637745
529507.PMI3171	PMI3171	2	3	127	184	0.000219685	0.062234	0.00315641	0.732188	-0.296484	-0.217082
529507.PMI0258	PMI0258	2	3	127	224	0.000399306	0.0714961	0.00314311	0.676833	1.07431	0.727127
529507.PMI0540	PMI0540	2	3	127	223	0.000277185	0.054988	0.00297187	0.710775	0.384232	0.273103
529507.PMI0596	acrZ	2	3	127	211	0.000333992	0.0585916	0.00289275	0.660471	0.392902	0.2595
529507.PMI2837	PMI2837	2	3	127	210	0.000493261	0.0349065	0.00279526	0.709221	-0.12032	-0.0853335
529507.PMI0254	PMI0254	6	3	127	224	0.00027036	0.0896189	0.00267744	0.728411	0.56819	0.413876
529507.PMI1759	nuoE	1	2	127	177	0.000105809	0.131348	0.0126676	0.309204	-0.0920298	-0.028456
529507.PMI0589	aroG	1	2	127	141	3.52e-05	0.15126	0.0117311	0.055996	-0.534191	-0.0299126
529507.PMI2764	aceB	1	2	127	160	7.52e-05	0.0976131	0.0114175	0.22593	-0.262846	-0.059385
529507.PMI2896	pstB	1	2	127	153	0.00010031	0.102596	0.0110042	0.174994	-0.527907	-0.0923806
529507.PMI2652	fixB	1	2	127	167	0.000165055	0.100062	0.0107969	0.190353	-0.394036	-0.075006
529507.PMI0708	ansB	1	2	127	194	0.000433635	0.049805	0.0105256	0.351796	-0.502349	-0.176725
529507.PMI0845	ipdC	1	2	127	180	0.000220298	0.0651946	0.0101575	0.357787	-0.559969	-0.20035
529507.PMI1433	PMI1433	1	2	127	211	0.000546605	0.0389504	0.00890533	0.466053	-0.570396	-0.265835
529507.PMI0140	PMI0140	1	2	127	142	0.000135091	0.0731562	0.00877746	0.146218	-0.704847	-0.103061
529507.PMI1414	sufC	1	2	127	159	6.98e-05	0.0695119	0.00819687	0.216289	-0.543337	-0.117518
529507.PMI2750	dgkA	1	2	127	176	0.000177855	0.0429461	0.0080187	0.329997	-0.517179	-0.170668
529507.PMI1150	znuB	1	2	127	170	0.000203191	0.0475911	0.00786364	0.476264	-0.690518	-0.328869
529507.PMI0406	PMI0406	1	2	127	181	0.000199786	0.0531495	0.00784362	0.32164	-0.527466	-0.169655
529507.PMI3189	ugd	1	2	127	156	8.62e-05	0.0946418	0.00749693	0.254291	-0.381587	-0.0970341
529507.PMI3334	cyaY	1	2	127	170	0.000664644	0.0472797	0.0073206	0.361827	-0.592851	-0.214509
529507.PMI1696	PMI1696	1	2	127	172	0.000881412	0.0553221	0.00687776	0.512303	-0.795069	-0.407316
529507.PMI2358	hldE	1	2	127	148	3.7e-05	0.069855	0.00669846	0.229264	-0.463003	-0.10615
529507.PMI1645	flgK	5	2	127	191	0.000267962	0.114245	0.0065368	0.624638	1.01878	0.636371
529507.PMI1590	PMI1590	1	2	127	165	0.000265232	0.0442828	0.00649959	0.401258	-0.756162	-0.303416
529507.PMI1291	PMI1291	1	2	127	158	0.000195095	0.0494415	0.00628344	0.319833	-0.62099	-0.198613
529507.PMI2767	idi	1	2	127	182	0.000209578	0.0365668	0.00612882	0.532919	-0.756843	-0.403336
529507.PMI1693	PMI1693	1	2	127	198	0.000462952	0.0403893	0.0058903	0.457566	-0.651451	-0.298082
529507.PMI3535	rumC	1	2	127	157	0.00032347	0.047936	0.00578222	0.444709	-0.828271	-0.36834
529507.PMI1580	PMI1580	1	2	127	187	0.000357486	0.0349517	0.00523758	0.520092	-0.785122	-0.408335
529507.PMI3172	PMI3172	1	2	127	179	0.000269621	0.0519528	0.00513874	0.493203	-0.702766	-0.346606
529507.PMI0163	PMI0163	1	2	127	155	8.26e-05	0.0494784	0.0051014	0.471267	-0.774715	-0.365097
529507.PMI3534	PMI3534	1	2	127	161	0.000309848	0.0402216	0.0050724	0.51935	-0.887552	-0.46095
529507.PMI1697	rssA	2	2	127	207	0.000495614	0.0451654	0.00499815	0.603033	0.033823	0.0203964
529507.PMI2322	thiB	1	2	127	170	0.000425569	0.0427721	0.00483056	0.561036	-0.863535	-0.484474
529507.PMI0275	arnT1	1	2	127	195	0.000249728	0.0517559	0.00479898	0.598002	-0.732986	-0.438327
529507.PMI1171	PMI1171	1	2	127	164	0.00014433	0.0561925	0.00461816	0.516511	-0.808438	-0.417567
529507.PMI0588	pnuC	1	2	127	183	0.000411947	0.0411464	0.00448674	0.582838	-0.87048	-0.507349
529507.PMI2354	PMI2354	1	2	127	154	0.000257215	0.0492343	0.00446152	0.2827	-0.748877	-0.211708
529507.PMI2299	rlmM	1	2	127	167	0.000214163	0.0445708	0.00417899	0.55926	-0.897338	-0.501845
529507.PMI0641	sanA	1	2	127	174	0.000243514	0.0402783	0.00413994	0.546432	-0.888392	-0.485446
529507.PMI2836	rlmJ	1	2	127	165	0.000371995	0.0330131	0.00395386	0.602695	-0.970909	-0.585161
529507.PMI2294	PMI2294	1	2	127	183	0.000638526	0.0360657	0.00387505	0.584867	-0.903583	-0.528475
529507.PMI0074	PMI0074	1	2	127	182	0.000416121	0.0344059	0.00363717	0.541753	-0.863836	-0.467986
529507.PMI0165	PMI0165	2	2	127	242	0.000211181	0.0663933	0.00302077	0.606903	1.65167	1.00241
529507.PMI1251	PMI1251	2	2	127	241	0.0003812	0.0539049	0.00289343	0.518391	1.55914	0.808245
529507.PMI0906	PMI0906	2	2	127	235	0.000543572	0.0600426	0.00273935	0.53489	1.61799	0.865447
529507.PMI2914	PMI2914	2	3	126	229	0.00211329	0.0374703	0.00496662	0.690855	-0.478632	-0.330665
529507.PMI0288	rafY	2	3	126	276	0.00064604	0.0508755	0.00373804	0.709	1.28699	0.912477
529507.PMI0065	PMI0065	2	3	126	237	0.000323033	0.0739514	0.00327978	0.692998	1.19784	0.830099
529507.PMI1217	PMI1217	2	3	126	247	0.00123578	0.0475002	0.00310297	0.673326	0.867761	0.584286
529507.PMI2940	PMI2940	2	3	126	203	0.000520318	0.05852	0.00293964	0.772415	-0.111497	-0.0861216
529507.PMI0657	PMI0657	1	2	126	169	8.59e-05	0.119304	0.0127329	0.220161	-0.220177	-0.0484744
529507.PMI3630	PMI3630	1	2	126	153	8.74e-05	0.11247	0.010523	0.143091	-0.406844	-0.0582159
529507.PMI3594	glpC	1	2	126	205	0.000191005	0.0615419	0.010033	0.354707	-0.170323	-0.0604149
529507.PMI3397	fbp	1	2	126	163	0.000152347	0.0772286	0.00982452	0.143587	-0.422635	-0.0606849
529507.PMI2246	PMI2246	1	2	126	174	0.000243635	0.0790226	0.00906839	0.295105	-0.340879	-0.100595
529507.PMI0194	panD	1	2	126	156	9.08e-05	0.0656247	0.00886663	0.218348	-0.439026	-0.0958605
529507.PMI1173	PMI1173	1	2	126	158	0.000228363	0.0612303	0.00861089	0.232373	-0.536292	-0.12462
529507.PMI2410	PMI2410	1	2	126	167	0.000267061	0.0405227	0.00721721	0.473193	-0.795229	-0.376297
529507.PMI0437	gltI	20	2	126	199	0.000597288	0.0446727	0.00652069	0.621021	0.275725	0.171231
529507.PMI1661	cheZ	5	3	125	194	0.000228394	0.0950337	0.00650129	0.645866	0.487351	0.314763
529507.PMI0467	recT	2	3	125	234	0.0024084	0.0454181	0.00605852	0.692844	0.468094	0.324316
529507.PMI0363	PMI0363	7	3	125	251	0.00096171	0.0388647	0.00471771	0.782187	0.276248	0.216077
529507.PMI0883	PMI0883	3	3	125	162	0.000291655	0.0427568	0.00437263	0.626804	-1.25585	-0.787174
529507.PMI0729	aphA	2	3	125	265	0.000658959	0.0354954	0.00371019	0.735825	0.440702	0.32428
529507.PMI0262	mrpI	2	3	125	194	0.000493088	0.0417293	0.00354717	0.696701	-0.198811	-0.138512
529507.PMI0136	PMI0136	2	3	125	215	0.000774972	0.0464246	0.00323566	0.753469	-0.21523	-0.162169
529507.PMI3695	PMI3695	3	3	125	185	0.000293311	0.0482745	0.0031935	0.68059	-1.01002	-0.68741
529507.PMI1465	PMI1465	2	3	125	237	0.000493096	0.0544244	0.00266573	0.686888	0.776073	0.533075
529507.PMI0047	PMI0047	1	2	125	189	0.000119021	0.056678	0.011655	0.492869	-0.322327	-0.158865
529507.PMI0082	ribH	1	2	125	138	6.56e-05	0.0984561	0.00991581	0.0552621	-0.505091	-0.0279124
529507.PMI1668	cheA	5	2	125	174	0.000109957	0.133022	0.00976489	0.581146	0.366026	0.212715
529507.PMI2737	potA	1	2	125	181	0.000182135	0.0622553	0.00867334	0.550574	-0.698603	-0.384632
529507.PMI0214	mtnN	1	2	125	156	0.000302282	0.0550889	0.00777628	0.137937	-0.567694	-0.078306
529507.PMI0364	pepD	1	2	125	161	0.000230528	0.0457348	0.0069863	0.317929	-0.669243	-0.212772
529507.PMI1904	rnfH	1	2	125	163	0.000273779	0.0411458	0.00559248	0.590966	-0.866137	-0.511858
529507.PMI1410	PMI1410	1	2	125	171	0.000249066	0.0348458	0.00403672	0.447336	-0.813942	-0.364105
529507.PMI2174	PMI2174	2	2	125	242	0.000465249	0.0633091	0.00299881	0.592773	1.24311	0.73688
529507.PMI2706	PMI2706	2	3	124	255	0.000394125	0.0376395	0.0055433	0.706576	0.272288	0.192392
529507.PMI0439	PMI0439	2	3	124	206	0.00044322	0.031133	0.00543885	0.694738	-0.389246	-0.270424
529507.PMI2462	PMI2462	14	3	124	194	0.000596502	0.0369242	0.00517035	0.663726	0.867169	0.575562
529507.PMI2117	PMI2117	2	3	124	213	0.000422204	0.038881	0.00510734	0.660441	0.0533115	0.0352091
529507.PMI3283	PMI3283	2	3	124	204	0.000650094	0.0376932	0.00503762	0.742477	-0.399143	-0.296355
529507.PMI1945	ireA	7	3	124	218	0.000451687	0.0388619	0.00461529	0.723595	0.346409	0.25066
529507.PMI0836	mtr	2	3	124	187	0.00076673	0.0350569	0.00443103	0.640602	-0.695153	-0.445316
529507.PMI1585	mdtA	10	3	124	164	0.000189277	0.0509713	0.0040748	0.663252	0.314081	0.208315
529507.PMI0842	PMI0842	7	3	124	208	0.000512581	0.0398549	0.0040407	0.76574	0.11019	0.0843767
529507.PMI0248	hpcR	2	3	124	182	0.0008326	0.0369336	0.00397773	0.690975	-0.417174	-0.288257
529507.PMI1364	PMI1364	1	3	124	183	0.00123236	0.032586	0.00393949	0.661251	-0.963103	-0.636853
529507.PMI0837	PMI0837	2	3	124	162	0.000280352	0.0380404	0.00360899	0.635019	-0.548453	-0.348278
529507.PMI0998	PMI0998	2	3	124	204	0.000305793	0.0697396	0.00354873	0.685765	0.707019	0.484849
529507.PMI1864	PMI1864	10	3	124	208	0.000595729	0.0388233	0.00350172	0.746341	-0.116567	-0.0869984
529507.PMI2627	PMI2627	2	3	124	218	0.00102399	0.0406702	0.00347664	0.778286	-0.14986	-0.116634
529507.PMI2171	PMI2171	3	3	124	161	0.000289389	0.0464359	0.00344802	0.632676	-1.12105	-0.70926
529507.PMI0174	PMI0174	2	3	124	209	0.000549479	0.041811	0.00338901	0.709094	0.116457	0.0825791
529507.PMI0735	PMI0735	11	3	124	238	0.00022097	0.0721267	0.00335257	0.705864	0.84899	0.599271
529507.PMI1099	mdtH	3	3	124	167	0.000190695	0.0549098	0.00316526	0.706273	-1.00384	-0.708982
529507.PMI3533	PMI3533	2	3	124	181	0.000305383	0.0437291	0.00308577	0.730792	-0.654949	-0.478631
529507.PMI1560	PMI1560	2	3	124	172	0.000318864	0.0515904	0.00298873	0.704629	-0.400371	-0.282113
529507.PMI2986	PMI2986	3	3	124	194	0.000419037	0.0436587	0.00297817	0.737938	-1.06673	-0.787183
529507.PMI2665	PMI2665	2	3	124	226	0.000768994	0.0464342	0.00296774	0.720181	0.297224	0.214055
529507.PMI1943	PMI1943	2	3	124	190	0.000362627	0.0380307	0.00286201	0.682804	-0.123696	-0.0844601
529507.PMI0068	PMI0068	2	3	124	206	0.000282803	0.073461	0.00283927	0.677389	0.854564	0.578872
529507.PMI2695	PMI2695	15	3	124	212	0.000219688	0.0710373	0.00283646	0.741948	0.882585	0.654832
529507.PMI2689	PMI2689	15	3	124	234	0.000510124	0.0631308	0.00283437	0.766363	0.916629	0.70247
529507.PMI0210	PMI0210	2	3	124	209	0.000452217	0.0595628	0.00280769	0.651216	0.895919	0.583437
529507.PMI2122	PMI2122	2	3	124	251	0.00104508	0.0460891	0.00265978	0.76741	0.193951	0.14884
529507.PMI1468	PMI1468	6	3	124	231	0.000239194	0.0822264	0.00264603	0.693354	0.566247	0.39261
529507.PMI0593	PMI0593	2	3	124	234	0.000438304	0.0615428	0.00263383	0.71417	0.822109	0.587125
529507.PMI0575	PMI0575	2	3	124	211	0.000230289	0.0556918	0.00262546	0.755083	0.0618281	0.0466853
529507.PMI1624	PMI1624	2	3	124	197	0.00168442	0.0648886	0.00261409	0.658639	0.630677	0.415388
529507.PMI2724	PMI2724	2	3	124	220	0.000365237	0.0704758	0.00256229	0.658309	1.00219	0.659748
529507.PMI2214	PMI2214	6	3	124	221	0.000100973	0.0953876	0.00238976	0.640269	0.622834	0.398781
529507.PMI1469	PMI1469	6	3	124	226	0.000414629	0.0816993	0.00231121	0.694914	0.757773	0.526587
529507.PMI0291	treB	1	2	124	196	0.000223468	0.0919698	0.0135504	0.430818	-0.256142	-0.11035
529507.PMI3210	glpK	1	2	124	155	8.55e-05	0.118214	0.0124171	0.131504	-0.232105	-0.0305227
529507.PMI2717	PMI2717	1	2	124	162	5.79e-05	0.124329	0.0121329	0.300623	-0.296969	-0.0892758
529507.PMI2020	gcvH	1	2	124	148	2.37e-05	0.105891	0.0118095	0.10211	-0.35655	-0.0364075
529507.PMI0223	PMI0223	1	2	124	167	0.000280564	0.0723999	0.0104791	0.240969	-0.50259	-0.121108
529507.PMI1828	hpr	1	2	124	167	0.000103239	0.0813295	0.00937618	0.371576	-0.402081	-0.149404
529507.PMI2525	hyfD	4	2	124	197	0.000187453	0.0914818	0.00923138	0.525195	0.013523	0.0071022
529507.PMI2228	PMI2228	1	2	124	170	0.000358931	0.0489811	0.00893739	0.408425	-0.712513	-0.291008
529507.PMI0416	nrdH	1	2	124	145	7.1e-05	0.0732059	0.00825736	0.230411	-0.628115	-0.144725
529507.PMI1051	lplA	1	2	124	153	0.00013842	0.0524837	0.00818806	0.361363	-0.648829	-0.234463
529507.PMI2324	thiQ	1	2	124	161	0.000182268	0.0715107	0.00804631	0.481519	-0.787384	-0.37914
529507.PMI2238	pcm	1	2	124	146	0.000166247	0.0541137	0.00770942	0.205563	-0.669483	-0.137621
529507.PMI3450	nrdG	1	2	124	182	0.000419871	0.0421601	0.0075539	0.447339	-0.640804	-0.286656
529507.PMI1239	PMI1239	1	2	124	166	0.000362782	0.0470974	0.00744547	0.35069	-0.736789	-0.258385
529507.PMI2164	PMI2164	1	2	124	183	0.000418507	0.0337564	0.00603132	0.566976	-0.879486	-0.498648
529507.PMI0419	crcB	1	2	124	202	0.000931334	0.0316142	0.00561454	0.515913	-0.773914	-0.399272
529507.PMI1052	pqrA	1	2	124	175	0.000192385	0.043145	0.00511388	0.513017	-0.84114	-0.431519
529507.PMI1413	sufD	1	2	124	148	0.000167294	0.0607758	0.00508665	0.56702	-0.865597	-0.490811
529507.PMI1352	PMI1352	1	2	124	188	0.000297869	0.0299583	0.00500266	0.506656	-0.808018	-0.409387
529507.PMI2762	aceK	1	2	124	173	0.000417552	0.0377188	0.00480614	0.564956	-0.847785	-0.478961
529507.PMI2028	PMI2028	2	2	124	177	0.000390311	0.0438313	0.00439416	0.606723	0.0884521	0.053666
529507.PMI3526	PMI3526	1	2	124	162	0.000343956	0.0392343	0.00418225	0.549699	-0.934063	-0.513454
529507.PMI1353	ispZ	1	2	124	160	0.000324509	0.0346726	0.00412327	0.507918	-0.903503	-0.458905
529507.PMI2200	PMI2200	2	2	124	208	0.000336377	0.0696323	0.00297026	0.594862	1.08589	0.645957
529507.PMI3523	PMI3523	2	2	124	220	0.000542244	0.0504364	0.002929	0.59546	0.827863	0.49296
529507.PMI0157	PMI0157	2	2	124	225	0.000298717	0.0646943	0.00281019	0.577059	1.2919	0.745505
529507.PMI0168	PMI0168	2	2	124	217	0.000306523	0.0723426	0.00269841	0.592725	1.41282	0.837416
529507.PMI2498	PMI2498	2	2	124	224	0.000950097	0.0515347	0.00244997	0.555063	1.1416	0.633658
529507.PMI2207	PMI2207	2	2	124	213	0.000470662	0.0681189	0.00223538	0.501095	1.29643	0.649634
529507.PMI2813	aer	5	3	123	186	0.000256993	0.0640714	0.00708781	0.638006	-1.46	-0.931492
529507.PMI2707	PMI2707	10	3	123	193	0.00049561	0.0450818	0.00498994	0.697299	0.648363	0.452103
529507.PMI2030	PMI2030	2	3	123	176	0.000156561	0.0460449	0.00407549	0.640627	0.0983498	0.0630056
529507.PMI0730	PMI0730	3	3	123	164	0.000193311	0.0392685	0.0030398	0.632066	-1.27067	-0.803146
529507.PMI2938	PMI2938	23	3	123	181	0.000448697	0.0426071	0.00300528	0.781801	0.4229	0.330624
529507.PMI2223	pmpA	6	3	123	208	0.00187384	0.0873922	0.00279299	0.7027	0.945956	0.664723
529507.PMI1329	PMI1329	2	3	123	221	0.000848051	0.0697164	0.0025611	0.636148	1.44229	0.917507
529507.PMI3451	nrdD	1	2	123	185	0.000526277	0.0655573	0.0143786	0.452312	-0.345883	-0.156447
529507.PMI3015	pckA	1	2	123	149	6.3e-05	0.122347	0.0130853	0.213941	-0.345643	-0.073947
529507.PMI0610	moaA	4	2	123	163	3.74e-05	0.0893591	0.01139	0.549542	-0.0313575	-0.0172323
529507.PMI0126	glnK	1	2	123	144	2.03e-05	0.0962904	0.00971089	0.200144	-0.487219	-0.0975141
529507.PMI3452	tdcF	1	2	123	143	2.78e-05	0.0742032	0.00923312	0.221434	-0.581323	-0.128725
529507.PMI3673	PMI3673	2	2	123	222	0.00043948	0.0416959	0.00839496	0.606129	-0.265256	-0.160779
529507.PMI3552	PMI3552	1	2	123	163	0.000182228	0.0427655	0.00772594	0.241175	-0.572297	-0.138024
529507.PMI1622	fliS	5	2	123	176	0.000207802	0.104714	0.00703062	0.573003	0.637202	0.365118
529507.PMI2903	PMI2903	1	2	123	191	0.000463176	0.0436915	0.00682594	0.520014	-0.639903	-0.332758
529507.PMI1646	flgJ	5	2	123	180	0.000293139	0.0920468	0.00655975	0.585385	0.619769	0.362803
529507.PMI3385	cysQ	1	2	123	150	0.000201853	0.0500959	0.00598482	0.242322	-0.67959	-0.16468
529507.PMI0246	hpaC	1	2	123	169	0.000256219	0.0299582	0.00427313	0.586964	-0.890033	-0.522417
529507.PMI1350	ompW	1	2	123	162	0.000366082	0.0322612	0.00386263	0.617882	-0.978194	-0.604408
529507.PMI1932	PMI1932	2	2	123	219	0.000556158	0.0562968	0.00374854	0.577931	0.989295	0.571744
529507.PMI0592	PMI0592	2	4	122	217	0.000895384	0.0404996	0.00261901	0.81622	-0.279067	-0.22778
529507.PMI1666	PMI1666	5	3	122	176	0.000262032	0.0860652	0.00729814	0.690255	-1.16893	-0.806861
529507.PMI2831	mobA	4	3	122	177	0.00012933	0.0543075	0.00705206	0.643731	0.0656183	0.0422405
529507.PMI2680	prrA	7	3	122	235	0.000434858	0.056316	0.00409196	0.719385	0.376113	0.27057
529507.PMI2553	PMI2553	2	3	122	222	0.00212648	0.0490271	0.00359215	0.746368	0.422595	0.315411
529507.PMI1265	PMI1265	2	3	122	219	0.000198792	0.0571075	0.00288922	0.70409	0.839449	0.591048
529507.PMI1425	hmuR1	2	3	122	192	0.000297633	0.0527965	0.00251295	0.748674	0.0777872	0.0582372
529507.PMI1761	nuoB	1	2	122	162	9.06e-06	0.150689	0.0129078	0.260981	-0.052583	-0.0137232
529507.PMI0107	cyoB	1	2	122	158	7.22e-05	0.143844	0.0128367	0.24722	-0.184653	-0.0456499
529507.PMI1667	cheW	5	2	122	163	5.82e-05	0.135836	0.00900398	0.58218	0.232816	0.135541
529507.PMI1272	xylB	1	2	122	163	9.17e-05	0.0704763	0.00783094	0.137517	-0.359212	-0.0493977
529507.PMI1629	fliE	5	2	122	164	0.00016048	0.10945	0.00729479	0.54651	0.434437	0.237424
529507.PMI1669	motB	5	2	122	173	0.000120756	0.121346	0.00727873	0.588002	0.95099	0.559184
529507.PMI1648	flgH	5	2	122	162	7.57e-05	0.120276	0.00698471	0.568993	0.679727	0.38676
529507.PMI2190	cscA	1	2	122	178	0.000316686	0.0533865	0.0069013	0.502547	-0.677689	-0.34057
529507.PMI1342	trpH	1	2	122	144	0.000178836	0.0544132	0.00658936	0.211074	-0.751679	-0.15866
529507.PMI0096	xseB	1	2	122	151	0.000213439	0.0455199	0.00642772	0.285368	-0.772453	-0.220433
529507.PMI2797	PMI2797	1	2	122	153	0.000225678	0.0517262	0.0059443	0.542763	-0.875323	-0.475093
529507.PMI1152	znuA	1	2	122	157	0.000194922	0.046619	0.00517806	0.570225	-0.854189	-0.48708
529507.PMI3642	tldE	1	2	122	136	0.000107943	0.053213	0.00490536	0.333744	-0.863235	-0.288099
529507.PMI0930	PMI0930	2	2	122	198	0.00022377	0.0742845	0.00259857	0.523518	1.51119	0.791134
529507.PMI2696	PMI2696	15	4	121	198	0.000445936	0.050235	0.00275485	0.823312	1.04518	0.860506
529507.PMI0493	PMI0493	16	4	121	203	0.00100818	0.0466431	0.0020784	0.81179	0.648301	0.526284
529507.PMI2692	PMI2692	5	3	121	187	0.000215594	0.104441	0.00859416	0.702354	0.0450182	0.0316188
529507.PMI2716	PMI2716	17	3	121	193	0.000254019	0.056278	0.00775622	0.746095	1.0875	0.811378
529507.PMI1004	PMI1004	2	3	121	214	0.000391567	0.0421071	0.00711101	0.760897	-0.261496	-0.198972
529507.PMI2808	PMI2808	5	3	121	172	0.000124784	0.0773254	0.00684134	0.678745	-1.4328	-0.972505
529507.PMI2677	PMI2677	7	3	121	189	0.000276469	0.0703796	0.00649762	0.640591	2.07011	1.32609
529507.PMI2099	bcsA	19	3	121	165	0.00017433	0.0566466	0.00620458	0.625393	0.845492	0.528765
529507.PMI3682	ureD	24	3	121	175	0.000314884	0.0510223	0.00589523	0.663463	-1.0853	-0.720059
529507.PMI0132	acrA	10	3	121	159	0.000181783	0.0521662	0.00553174	0.68688	0.672318	0.461802
529507.PMI1483	PMI1483	9	3	121	189	0.000174741	0.062878	0.00543214	0.711256	0.562622	0.400168
529507.PMI1378	sapA	9	3	121	168	0.000234649	0.0651906	0.0051309	0.664284	0.520554	0.345796
529507.PMI1176	PMI1176	2	3	121	157	0.000242348	0.0490312	0.00497362	0.656061	-0.555511	-0.364449
529507.PMI0403	emrA	10	3	121	167	0.000436816	0.0423788	0.00472412	0.704076	0.22071	0.155397
529507.PMI0706	focA	4	3	121	171	0.000316461	0.047849	0.00471993	0.654005	-0.698729	-0.456972
529507.PMI3126	hipB	2	3	121	178	0.000256416	0.0442755	0.00453266	0.625064	0.269373	0.168375
529507.PMI2596	PMI2596	7	3	121	204	0.000412438	0.0471925	0.00446429	0.756885	0.200453	0.15172
529507.PMI3545	pepE	2	3	121	199	0.000327724	0.0352115	0.00433362	0.668059	-0.269476	-0.180026
529507.PMI1461	betI	10	3	121	182	0.000215542	0.0374289	0.00426626	0.721866	-0.456021	-0.329186
529507.PMI1816	phsC	4	3	121	216	0.000403559	0.0520204	0.00422219	0.797792	-0.578942	-0.461875
529507.PMI0066	PMI0066	4	3	121	196	0.000162047	0.0686775	0.00416339	0.760922	-0.546475	-0.415825
529507.PMI0183	gsp	2	3	121	190	0.00048985	0.0350824	0.00394951	0.732388	-0.413414	-0.30278
529507.PMI0781	rmf	2	3	121	200	0.000648637	0.0296308	0.00379025	0.726313	-0.446867	-0.324565
529507.PMI1033	PMI1033	2	3	121	200	0.00533148	0.0564718	0.00371201	0.653083	0.864999	0.564916
529507.PMI1865	PMI1865	2	3	121	207	0.000402747	0.0425994	0.00367683	0.633367	0.465715	0.294968
529507.PMI1955	eco	2	3	121	183	0.000334124	0.029672	0.00365375	0.657048	-0.316509	-0.207961
529507.PMI1767	PMI1767	1	3	121	158	0.000276429	0.0353422	0.00361861	0.647072	-0.995145	-0.643931
529507.PMI3435	PMI3435	6	3	121	220	0.000269499	0.0798148	0.00361081	0.699509	0.725359	0.507396
529507.PMI1584	dtpA	1	3	121	164	0.00102431	0.0304702	0.00358247	0.686872	-1.0491	-0.720599
529507.PMI0283	PMI0283	2	3	121	184	0.000332468	0.0352403	0.00353142	0.698229	-0.249604	-0.174281
529507.PMI2953	chbR	2	3	121	198	0.000301686	0.0379651	0.00324925	0.72054	0.0520071	0.0374732
529507.PMI2961	PMI2961	2	3	121	199	0.000401705	0.0465472	0.00320345	0.707118	0.229935	0.162591
529507.PMI0707	PMI0707	3	3	121	170	0.000447971	0.0314011	0.00314888	0.651501	-1.31396	-0.856043
529507.PMI1427	hmuS	7	3	121	186	0.000502558	0.043809	0.00312864	0.798944	-0.57235	-0.457275
529507.PMI3100	PMI3100	2	3	121	202	0.000270155	0.0550627	0.00309704	0.780957	-0.0844121	-0.0659223
529507.PMI0652	dcuC	2	3	121	174	0.000374738	0.0375063	0.00304288	0.709803	-0.522059	-0.370559
529507.PMI2212	PMI2212	6	3	121	197	0.000272558	0.0947511	0.00293693	0.690833	0.65346	0.451432
529507.PMI1709	PMI1709	2	3	121	194	0.000614688	0.0510747	0.00289635	0.766917	-0.405128	-0.310699
529507.PMI0359	PMI0359	18	3	121	167	0.000216747	0.0421196	0.00286554	0.715846	-0.734584	-0.525849
529507.PMI1391	PMI1391	2	3	121	168	0.000491917	0.0311902	0.00285992	0.729267	-0.784232	-0.571915
529507.PMI2660	caiF	2	3	121	196	0.00016251	0.064024	0.0028133	0.715625	0.434334	0.31082
529507.PMI3478	PMI3478	2	3	121	199	0.000460656	0.051945	0.00278047	0.707265	0.370344	0.261932
529507.PMI0479	ci	2	3	121	221	0.000954324	0.0447302	0.00272691	0.760733	0.221956	0.168849
529507.PMI0910	PMI0910	2	3	121	207	0.000510329	0.0630093	0.00271932	0.639455	1.10093	0.703996
529507.PMI0810	PMI0810	2	3	121	181	0.000393224	0.0416544	0.00257993	0.647949	0.204999	0.132829
529507.PMI1245	PMI1245	2	3	121	190	0.000606068	0.0301245	0.00255017	0.766774	-0.457609	-0.350883
529507.PMI1956	PMI1956	2	3	121	199	0.000421501	0.0536895	0.00251184	0.62801	0.602441	0.378339
529507.PMI1264	PMI1264	10	3	121	188	0.000345772	0.0455154	0.0024492	0.732309	-0.19306	-0.141379
529507.PMI0482	PMI0482	2	3	121	178	0.000835022	0.0490139	0.00244838	0.740621	-0.15477	-0.114626
529507.PMI0800	cbpM	2	3	121	188	0.000486391	0.0477274	0.00243699	0.676049	0.263004	0.177804
529507.PMI2197	PMI2197	2	3	121	180	0.000324822	0.0470633	0.00242118	0.631964	0.195715	0.123685
529507.PMI0656	PMI0656	2	3	121	187	0.000401346	0.0391066	0.00241116	0.697821	-0.24454	-0.170645
529507.PMI1241	PMI1241	2	3	121	178	0.000313161	0.0387999	0.00239919	0.698589	-0.264489	-0.184769
529507.PMI1075	PMI1075	2	3	121	215	0.000380953	0.0537788	0.00236988	0.709111	0.644104	0.456741
529507.PMI3460	PMI3460	2	3	121	215	0.000515188	0.0533564	0.00236237	0.684967	0.680932	0.466416
529507.PMI2218	PMI2218	2	3	121	211	0.000965252	0.0649574	0.00235971	0.732257	0.57083	0.417995
529507.PMI1985	PMI1985	13	3	121	203	0.000302534	0.055396	0.00235794	0.773694	-0.693248	-0.536362
529507.PMI0296	PMI0296	2	3	121	165	0.00191262	0.0371234	0.00235544	0.653626	-0.35211	-0.230148
529507.PMI1437	PMI1437	2	3	121	201	0.00089219	0.0392387	0.00235233	0.727485	0.0460992	0.0335365
529507.PMI0511	PMI0511	2	3	121	238	0.000573822	0.0528857	0.00229532	0.775572	0.175843	0.136379
529507.PMI0579	PMI0579	2	3	121	228	0.000655872	0.0467274	0.00227689	0.669223	0.750216	0.502062
529507.PMI2731	PMI2731	6	3	121	191	0.000121684	0.110772	0.00220346	0.647088	1.07312	0.694404
529507.PMI2995	PMI2995	2	3	121	203	0.000221377	0.0560432	0.00219061	0.695064	0.564308	0.392231
529507.PMI1525	PMI1525	2	3	121	182	0.000389235	0.0518859	0.0021864	0.636156	0.323081	0.20553
529507.PMI1977	PMI1977	13	3	121	188	0.000377349	0.0683743	0.00207835	0.700158	0.828203	0.579873
529507.PMI3501	PMI3501	1	2	121	164	0.000808954	0.0595742	0.0105145	0.291521	-0.436404	-0.127221
529507.PMI1633	fliI	5	2	121	163	0.000163637	0.141879	0.00925194	0.608275	0.554881	0.33752
529507.PMI2653	fixA	1	2	121	162	9.35e-05	0.0885423	0.00919455	0.300153	-0.396077	-0.118884
529507.PMI3427	PMI3427	1	2	121	138	1.67e-05	0.0784615	0.00903975	0.225672	-0.610403	-0.137751
529507.PMI1244	PMI1244	1	2	121	151	0.000127832	0.0859632	0.0090292	0.195521	-0.526646	-0.10297
529507.PMI0702	allD	1	2	121	150	0.000142342	0.0606697	0.00854217	0.382513	-0.685974	-0.262394
529507.PMI1630	fliF	5	2	121	157	6.09e-05	0.140443	0.00834283	0.568608	0.831339	0.472706
529507.PMI1403	ribE	1	2	121	137	3.66e-05	0.0763363	0.00816853	0.189043	-0.558508	-0.105582
529507.PMI1678	pyrC	1	2	121	133	5.68e-05	0.071296	0.00801364	0.113203	-0.675828	-0.076506
529507.PMI1457	codA	1	2	121	152	0.00011421	0.066906	0.00800297	0.243872	-0.590049	-0.143896
529507.PMI1537	PMI1537	1	2	121	146	0.000128972	0.0778472	0.00774051	0.557217	-0.880227	-0.490477
529507.PMI3454	pyrI	1	2	121	152	0.000241409	0.0535573	0.00741817	0.363961	-0.633559	-0.230591
529507.PMI0606	PMI0606	1	2	121	140	0.000107797	0.0660838	0.00691263	0.227921	-0.589169	-0.134284
529507.PMI3297	PMI3297	1	2	121	144	0.000150743	0.0548423	0.00681148	0.362767	-0.726222	-0.263449
529507.PMI2874	dtd	1	2	121	144	0.00019373	0.0533926	0.00656417	0.27294	-0.696842	-0.190196
529507.PMI0882	PMI0882	1	2	121	151	0.000101022	0.0464984	0.00638356	0.326303	-0.801553	-0.261549
529507.PMI0147	PMI0147	1	2	121	152	0.000179546	0.0431218	0.005906	0.427595	-0.87016	-0.372076
529507.PMI1288	ydfG	1	2	121	180	0.000439112	0.0394295	0.00548879	0.406216	-0.715334	-0.29058
529507.PMI1050	nlpC	1	2	121	151	0.000153261	0.0424241	0.0050504	0.393176	-0.772133	-0.303584
529507.PMI3718	creA	1	2	121	175	0.000250961	0.0367219	0.00479699	0.52873	-0.831814	-0.439805
529507.PMI2109	mgtE	1	2	121	164	0.000521334	0.03461	0.00460885	0.535349	-0.852148	-0.456196
529507.PMI3554	hemG	1	2	121	139	0.00018342	0.0504843	0.00424485	0.499353	-0.901701	-0.450267
529507.PMI0874	PMI0874	3	2	121	163	0.00022259	0.0512795	0.00416566	0.623171	-0.943193	-0.58777
529507.PMI2545	fxsA	3	2	121	158	0.000455238	0.0342095	0.00384252	0.61001	-1.2955	-0.790268
529507.PMI3001	PMI3001	2	2	121	217	0.000852798	0.0568017	0.00330235	0.606484	1.14436	0.694036
529507.PMI1536	PMI1536	2	2	121	201	0.0011948	0.036428	0.00296663	0.587076	0.573746	0.336832
529507.PMI3439	PMI3439	2	2	121	216	0.000296451	0.0642862	0.00266951	0.622836	1.10807	0.690145
529507.PMI0911	PMI0911	2	2	121	183	0.000153049	0.0692945	0.00265294	0.504736	1.41819	0.715814
529507.PMI0909	PMI0909	2	2	121	195	0.000343546	0.0677292	0.0024289	0.49832	1.36978	0.682589
529507.PMI0927	PMI0927	2	2	121	178	0.000292243	0.0845798	0.00235172	0.493347	1.25768	0.620474
529507.PMI1820	PMI1820	2	2	121	207	0.000348613	0.0623289	0.00232123	0.59051	0.851802	0.502997
529507.PMI1714	PMI1714	2	2	121	231	0.000336992	0.0644004	0.00213966	0.620141	1.59183	0.987157
529507.PMI1665	PMI1665	5	3	120	162	0.000160158	0.0918248	0.0070601	0.675784	-1.19499	-0.807557
529507.PMI3481	PMI3481	2	3	120	187	0.0033182	0.0503152	0.00626453	0.662292	0.365434	0.242024
529507.PMI2671	PMI2671	5	3	120	181	0.000329994	0.0603738	0.00611672	0.707281	-1.449	-1.02485
529507.PMI2121	PMI2121	12	3	120	185	0.00105825	0.0348818	0.00470296	0.698895	-0.75284	-0.526156
529507.PMI2513	yntD	9	3	120	191	0.000410115	0.0546717	0.00415193	0.782367	-0.342419	-0.267897
529507.PMI0171	PMI0171	2	3	120	200	0.000385055	0.0468667	0.00350164	0.641264	0.407864	0.261548
529507.PMI2167	tesA	1	3	120	160	0.000250802	0.0320518	0.00346166	0.635443	-0.955118	-0.606923
529507.PMI1682	ttrC	2	3	120	202	0.000227096	0.0479445	0.00329719	0.765413	0.191265	0.146397
529507.PMI0295	PMI0295	2	3	120	182	0.000201853	0.0496342	0.00302272	0.752466	-0.0594761	-0.0447538
529507.PMI3440	PMI3440	2	3	120	192	0.000194127	0.0698489	0.00282981	0.667409	0.840446	0.560922
529507.PMI3124	PMI3124	2	3	120	170	0.000748311	0.0463307	0.0026831	0.688219	-0.13321	-0.0916776
529507.PMI3438	PMI3438	6	3	120	208	0.000197363	0.0891746	0.00243406	0.663794	0.648874	0.430718
529507.PMI2718	PMI2718	17	3	120	183	0.00051649	0.0572588	0.00239189	0.717781	1.00168	0.71899
529507.PMI1210	PMI1210	2	3	120	178	0.000916214	0.0361686	0.00215752	0.691198	-0.12853	-0.0888396
529507.PMI2000	PMI2000	13	3	120	203	0.000430742	0.0437113	0.00209808	0.760904	0.185535	0.141174
529507.PMI1631	fliG	5	2	120	152	2.77e-05	0.172132	0.0090558	0.553782	0.945355	0.523521
529507.PMI2415	deoA	1	2	120	141	6.5e-05	0.0788828	0.00872427	0.146053	-0.514778	-0.075185
529507.PMI2414	deoB	1	2	120	140	0.000153829	0.0704697	0.0075976	0.192491	-0.614946	-0.118372
529507.PMI0696	lrp	1	2	120	142	3.18e-05	0.0591403	0.00717779	0.251854	-0.655834	-0.165174
529507.PMI0453	nagA	1	2	120	182	0.000223359	0.0582847	0.00682813	0.451912	-0.626074	-0.28293
529507.PMI2166	PMI2166	1	2	120	136	0.000118941	0.0748598	0.00682039	0.392576	-0.872462	-0.342508
529507.PMI1905	PMI1905	1	2	120	142	0.000204847	0.0540827	0.00641693	0.307494	-0.768591	-0.236337
529507.PMI3125	hipA	2	2	120	172	0.000311397	0.0395452	0.00524147	0.620049	-0.0484275	-0.0300275
529507.PMI1267	PMI1267	2	2	120	180	0.000363435	0.0553635	0.00257349	0.575848	0.450984	0.259698
529507.PMI2149	PMI2149	2	2	120	192	0.000362269	0.0593929	0.00242332	0.560567	0.775382	0.434653
529507.PMI3002	PMI3002	2	2	120	181	8.73e-05	0.070691	0.00241844	0.510214	1.10231	0.562416
529507.PMI2997	PMI2997	2	2	120	180	0.000142356	0.0751133	0.00237205	0.523176	1.11674	0.58425
[truncated: 1,549 more rows]
