# Supplementary material for: In silico Identification of the Indispensable Quorum Sensing Proteins of Multidrug Resistant Proteus mirabilis
Source: Front Cell Infect Microbiol. 2018 Aug 7;8:269. doi: 10.3389/fcimb.2018.00269 (PMC6090301; doi:10.3389/fcimb.2018.00269)
Supplement: Supplementary file 4 [file Data_Sheet_4.XLSX]

## Sheet: Legend_Sheet
	Supplementary Data 4:	The different approach for analyzing the GPIN to reveal the top five ranking proteins in each case. From the top left column, these are from: quadrant R6 only, EC measures in quadrants, BC measures in quadrants, quadrants in modules, only k-core, modules in k-core, EC in k-core and BC in k-core.

## Sheet: GPIN Analysis
	id	string-id	ProteinName	deg	module	R	kcoreCentrality	BC	EC	CC	P	Z	PZ
	484	529507.PMI3677	gltB	743	1	6	154	0.00122403	0.0677912	0.0742607	0.30797	4.526	1.39387
Quadrant R7-R5	499	529507.PMI3678	PMI3678	1014	1	6	154	0.00344307	0.0636068	0.0519988	0.44936	3.77084	1.69447
	859	529507.PMI3348	PMI3348	389	2	6	128	0.000503883	0.00527049	0.0714335	0.647668	3.76349	2.43749
	896	529507.PMI0587	PMI0587	330	2	6	128	0.00055751	0.00453547	0.0709557	0.558549	3.01817	1.68579
	977	529507.PMI3517	PMI3517	315	2	6	128	0.000435534	0.00466305	0.0739656	0.529496	3.42451	1.81327
	id	string-id	ProteinName	deg	module	R	kcoreCentrality	BC	EC	CC	P	Z	PZ
	681	529507.PMI2826	polA	1197	1	5	154	0.0034449	0.102376	0.0643059	0.195088	7.2009	1.40481
	684	529507.PMI1545	guaA	861	1	5	154	0.000616457	0.0979721	0.0937982	0.0994357	5.78834	0.575567
Quadrant_EC	663	529507.PMI0009	dnaK	914	1	5	154	0.00141227	0.0858065	0.0815523	0.128308	4.67258	0.599529
	513	529507.PMI0646	metG	803	1	5	154	0.000684004	0.0836781	0.0908349	0.0934916	4.60725	0.430739
	620	529507.PMI0375	recA	837	1	5	154	0.00177368	0.0805388	0.0851042	0.163774	4.30643	0.705279
	id	string-id	ProteinName	deg	module	R	kcoreCentrality	BC	EC	CC	P	Z	PZ
	1672	529507.PMI3262	rplP	335	1	2	154	0.00556628	0.0568365	0.185143	0.0616849	1.51246	0.0932961
	2346	529507.PMI1727	PMI1727	193	2	2	117	0.00548413	0.00206379	0.0372592	0.580102	0.562467	0.326288
Quadrant_BC	2486	529507.PMI1033	PMI1033	200	2	3	121	0.00533148	0.00371201	0.0564718	0.653083	0.864999	0.564916
	1918	529507.PMI2007	PMI2007	154	13	3	106	0.0051932	0.0019661	0.0364499	0.766014	-0.498541	-0.381889
	63	529507.PMI2236	rpoS	805	1	5	154	0.00486908	0.0600995	0.0647563	0.275405	2.98359	0.821695
	id	string-id	ProteinName	deg	module	R	kcoreCentrality	BC	EC	CC	P	Z	PZ
	484	529507.PMI3677	gltB	743	1	6	154	0.00122403	0.0677912	0.0742607	0.30797	4.526	1.39387
Module_Quadrant	499	529507.PMI3678	PMI3678	1014	1	6	154	0.00344307	0.0636068	0.0519988	0.44936	3.77084	1.69447
	1075	529507.PMI1731	rcsC	985	1	6	154	0.00347551	0.0564819	0.0511727	0.486826	3.01341	1.46701
	681	529507.PMI2826	polA	1197	1	5	154	0.0034449	0.102376	0.0643059	0.195088	7.2009	1.40481
	684	529507.PMI1545	guaA	861	1	5	154	0.000616457	0.0979721	0.0937982	0.0994357	5.78834	0.575567
	id	string-id	ProteinName	deg	module	R	kcoreCentrality	BC	EC	CC	P	Z	PZ
	484	529507.PMI3677	gltB	743	1	6	154	0.00122403	0.0677912	0.0742607	0.30797	4.526	1.39387
kcore	499	529507.PMI3678	PMI3678	1014	1	6	154	0.00344307	0.0636068	0.0519988	0.44936	3.77084	1.69447
	1075	529507.PMI1731	rcsC	985	1	6	154	0.00347551	0.0564819	0.0511727	0.486826	3.01341	1.46701
	681	529507.PMI2826	polA	1197	1	5	154	0.0034449	0.102376	0.0643059	0.195088	7.2009	1.40481
	684	529507.PMI1545	guaA	861	1	5	154	0.000616457	0.0979721	0.0937982	0.0994357	5.78834	0.575567
	id	string-id	ProteinName	deg	module	R	kcoreCentrality	BC	EC	CC	P	Z	PZ
	484	529507.PMI3677	gltB	743	1	6	154	0.00122403	0.0677912	0.0742607	0.30797	4.526	1.39387
kcore_module	499	529507.PMI3678	PMI3678	1014	1	6	154	0.00344307	0.0636068	0.0519988	0.44936	3.77084	1.69447
	1075	529507.PMI1731	rcsC	985	1	6	154	0.00347551	0.0564819	0.0511727	0.486826	3.01341	1.46701
	1078	529507.PMI3206	PMI3206	458	3	6	139	0.000437363	0.0127531	0.097886	0.614582	2.67379	1.64326
	2149	529507.PMI3603	PMI3603	355	3	6	139	0.0002108	0.0119069	0.117214	0.478337	2.65797	1.27141
	id	string-id	ProteinName	deg	module	R	kcoreCentrality	BC	EC	CC	P	Z	PZ
kcore_EC	681	529507.PMI2826	polA	1197	1	5	154	0.0034449	0.102376	0.0643059	0.195088	7.2009	1.40481
	684	529507.PMI1545	guaA	861	1	5	154	0.000616457	0.0979721	0.0937982	0.0994357	5.78834	0.575567
	663	529507.PMI0009	dnaK	914	1	5	154	0.00141227	0.0858065	0.0815523	0.128308	4.67258	0.599529
	513	529507.PMI0646	metG	803	1	5	154	0.000684004	0.0836781	0.0908349	0.0934916	4.60725	0.430739
	620	529507.PMI0375	recA	837	1	5	154	0.00177368	0.0805388	0.0851042	0.163774	4.30643	0.705279
kcore_BC	id	string-id	ProteinName	deg	module	R	kcoreCentrality	BC	EC	CC	P	Z	PZ
	1672	529507.PMI3262	rplP	335	1	2	154	0.00556628	0.0568365	0.185143	0.0616849	1.51246	0.0932961
	2346	529507.PMI1727	PMI1727	193	2	2	117	0.00548413	0.00206379	0.0372592	0.580102	0.562467	0.326288
	2486	529507.PMI1033	PMI1033	200	2	3	121	0.00533148	0.00371201	0.0564718	0.653083	0.864999	0.564916
	1918	529507.PMI2007	PMI2007	154	13	3	106	0.0051932	0.0019661	0.0364499	0.766014	-0.498541	-0.381889
	63	529507.PMI2236	rpoS	805	1	5	154	0.00486908	0.0600995	0.0647563	0.275405	2.98359	0.821695
