# Supplementary material for: In silico Identification of the Indispensable Quorum Sensing Proteins of Multidrug Resistant Proteus mirabilis
Source: Front Cell Infect Microbiol. 2018 Aug 7;8:269. doi: 10.3389/fcimb.2018.00269 (PMC6090301; doi:10.3389/fcimb.2018.00269)
Supplement: Supplementary file 5 [file Data_Sheet_5.XLSX]

## Sheet: Legend_Sheet
	Supplementary Data 5:	T he top 40 rankers as per KFC method in the current study compared to the FBC and the FKC fitness factors belonging mostly to the R2 and R3 categories of proteins. The acronyms, FBC and FKC, stand for ‘Factors for Bladder Colonization’ and ‘Factors for Kidney Colonization’, respectively.

## Sheet: KFC
PMI Number	Gene	k-core	R-Class	EC
PMI3677	gltB	154	6	0.0677912
PMI3678	PMI3678	154	6	0.0636068
PMI1731	rcsC	154	6	0.0564819
PMI2826	polA	154	5	0.102376
PMI1545	guaA	154	5	0.0979721
PMI0009	dnaK	154	5	0.0858065
PMI0646	metG	154	5	0.0836781
PMI0375	recA	154	5	0.0805388
PMI1546	guaB	154	5	0.0793211
PMI2785	rpoB	154	5	0.0789747
PMI1039	pheT	154	5	0.077466
PMI2793	fusA	154	5	0.0755819
PMI3280	rpoA	154	5	0.0753161
PMI2543	groL	154	5	0.0751398
PMI2285	rpsB	154	5	0.0742607
PMI0221	eno	154	5	0.071689
PMI2795	rpsL	154	5	0.0695966
PMI1334	topA	154	5	0.06822
PMI0715	rpsA	154	5	0.0676605
PMI2784	rpoC	154	5	0.067577
PMI0114	tig	154	5	0.0633274
PMI3135	gyrB	154	5	0.0629257
PMI1875	purL	154	5	0.0623792
PMI3224	metL	154	5	0.0618033
PMI1732	gyrA	154	5	0.0618028
PMI0001	thrA	154	5	0.0615847
PMI0242	pgk	154	5	0.0606801
PMI2236	rpoS	154	5	0.0600995
PMI1867	glyA	154	5	0.0596846
PMI1486	adhE	154	5	0.0583824
PMI1856	hscA	154	5	0.0577394
PMI1405	pykF	154	5	0.0576035
PMI1155	pykA	154	5	0.0572372
PMI2372	rpoD	154	5	0.0559817
PMI2409	PMI2409	154	5	0.0549099
PMI1268	PMI1268	154	5	0.0537807
PMI3313	trxA	154	5	0.0533978
PMI1504	gapA	154	5	0.0529488
PMI3205	tpiA	154	5	0.0516368
PMI2774	hemE	154	5	0.0511308

## Sheet: FBC
PMI Number	Gene	R-Class	k-core
PMI0818		3	64
PMI0817		3	87
PMI2893	pstS*	2	106
PMI2894	pstC*	2	72
PMI0106	cyoC	2	110
PMI1676	cspC	2	154
PMI1210	^	3	120
PMI3496		2	88
PMI2895	pstA	2	107
PMI3251	tufB	2	154
PMI0105	cyoE^	2	153
PMI1861	iscR	2	133
PMI2047	pdhR^	2	134
PMI3622	fis	2	144
PMI2087	leuD	2	152
PMI0105A	cyoD	2	112
PMI0117	lon	2	154
PMI0550		2	103
PMI0108	cyoA^	2	129
PMI3377	rplI	2	154
PMI2879	^	3	96
PMI0107	cyoB^	2	122
PMI2046	aceE*^	2	139
PMI2930	glpD	2	145
PMI1376	pspA	2	132
PMI3623	dusB*	2	154
PMI2771	hupA	2	154
PMI0536	ucaA	2	106
PMI2416	deoC^	2	145
PMIP34		nd	nd
PMI1734	nrdA	2	154
PMI0140		2	127
PMI1401		3	107
PMI0765	ompF	2	139
PMI1859	iscU	2	130
PMI3399	argR	2	139

## Sheet: FKC
PMI Number	Gene	R-Class	k-core
PMI0818		3	64
PMI2893	pstS*	2	106
PMI0105A	cyoD	2	112
PMI1376	pspA	2	132
PMI3251	tufB	2	154
PMI2047	pdhR^	2	134
PMI0105	cyoE^	2	153
PMI2894	pstC*	2	72
PMI0550		2	103
PMI0117	lon	2	154
PMI2895	pstA	2	107
PMI2046	aceE*^	2	139
PMI1203	fnr	2	133
PMI1828	ptsH^	2	124
PMI3622	fis	2	144
PMI2896	pstB	2	127
PMI2879	^	3	96
PMI1734	nrdA	2	154
PMI3699		3	132
PMI3623	dusB*	2	154
PMI0118	hupB	2	154
PMI2141	agaR^	2	118
PMI1829	ptsI^	2	139
PMI1210	^	3	120
PMI0107	cyoB^	2	122
PMI0106	cyoC	2	110
PMI0543	fur	2	139
PMI3252	bfd^	3	130
PMI2930	glpD	2	145
PMI1676	cspC	2	154
PMI2414	deoB^	2	120
PMI2416	deoC^	2	145
PMI1401		3	107
PMI0108	cyoA^	2	129
PMI3054	mioC	2	134
PMI0140		2	127
PMI3216	hslV^	2	139
PMI1409	lpp	2	139
PMI2045	aceF^	2	154
